# Supplementary material for: Downregulation of STAT3 in Epstein-Barr Virus-Positive Hodgkin Lymphoma
Source: Biomedicines. 2022 Jul 6;10(7):1608. doi: 10.3390/biomedicines10071608 (PMC9313380; doi:10.3390/biomedicines10071608)
Supplement: Supplementary file 1 [file biomedicines-10-01608-s001.zip]

Archive with 4 entries (4 files):
- Figure S1 genomic profiling AMHLH.tif
- Table S1 expression data of amplified genes.xlsx
- Table S2 AMHLH-Controls_up.xls
- Table S3 AMHLH-Controls_down.xls
