# Supplementary material for: Downregulation of STAT3 in Epstein-Barr Virus-Positive Hodgkin Lymphoma
Source: Biomedicines. 2022 Jul 6;10(7):1608. doi: 10.3390/biomedicines10071608 (PMC9313380; doi:10.3390/biomedicines10071608)
Supplement: Supplementary file 1 [file biomedicines-10-01608-s001.zip › Table S1 expression data of amplified genes.xlsx]

## Sheet: Tabelle1
Table S1: Expression data for amplified genes
Amplicon at 6p25
gene	AM-HLH	DEV	HDLM-2	KM-H2	L-1236	L-428	L-540	SUP-HD1	U-HO1	Controls	AM-C
DUSP22	5.84453	7.07339	5.04606	4.93248	2.89836	4.03963	3.44547	5.06781	5.46172	4.74561	1.09891
IRF4	7.5297	2.84459	5.83258	5.3873	4.78702	5.33994	5.56857	5.31816	5.66984	5.0935	2.4362
EXOC2	3.54998	1.51041	3.07176	2.90787	1.36941	1.89279	3.75191	3.76829	2.4047	2.58464	0.965331
LOC285768	-1.4704	-1.19974	-1.05447	-2.01686	-0.725418	-1.87733	-1.79186	-1.75225	-1.32863	-1.46832	-0.00207626
FOXC1	-2.03198	4.42235	-0.376514	2.30338	-0.219662	-1.21304	-1.89224	-1.34716	4.42297	0.762509	-2.79449
FOXQ1	-0.948097	-0.926486	-1.87934	-1.04251	-0.725418	-1.11734	-0.646991	-1.24425	-1.15131	-1.09171	0.143609
FOXF2	-2.39804	-1.46489	-1.96347	1.56828	-0.122455	-2.11763	-1.89224	-1.24425	-1.89863	-1.14191	-1.25613
GMDS	1.7697	3.71777	1.9376	1.77644	-0.092219	1.44733	1.99192	0.858642	2.15135	1.7236	0.0460983
MYLK4	-0.879531	-0.215649	-1.49408	-1.72052	-1.59686	-2.11763	-1.70892	-2.15217	-1.73743	-1.59291	0.713378
WRNIP1	7.26616	3.23219	2.96605	4.00443	3.49197	3.34082	3.59997	3.89282	4.14541	3.58421	3.68195
SERPINB1	7.92394	-0.926486	4.30939	3.08999	2.67535	4.61968	6.34315	5.25899	2.25503	3.45314	4.47081
MGC39372	3.20859	0.15632	-0.971786	-1.52269	-1.01574	-1.29846	-0.877489	-0.603141	-1.21754	-0.918815	4.1274
SERPINB9	5.796	-1.19974	-1.13323	-1.12971	-1.14338	0.458354	-0.792091	2.28994	-0.659708	-0.413694	6.2097
SERPINB6	0.581457	-0.436172	5.3168	4.20363	4.60724	4.86349	5.2911	5.34218	1.79385	3.87277	-3.29131
Amplicon at 9p24
gene	AM-HLH	DEV	HDLM-2	KM-H2	L-1236	L-428	L-540	SUP-HD1	U-HO1	Controls	AM-C
DMRT1	-2.25777	-2.24769	-1.96347	0.918617	-0.830247	0.164739	-1.30891	-0.957654	2.33052	-0.486762	-1.771
DMRT2	-1.39754	1.80453	-2.22823	-1.93234	0.951643	0.972099	2.32864	-1.65427	-2.1443	-0.23778	-1.15976
SMARCA2	4.01135	2.54858	4.34262	4.09392	3.0476	5.67547	-0.165098	4.08194	5.53828	3.64541	0.365936
FLJ35024	-1.23718	-0.215649	1.7186	-1.83006	-1.35341	-1.37255	-0.792091	-0.446701	-0.459919	-0.593973	-0.643207
VLDLR	-1.71865	-0.436172	3.75294	-2.50797	-2.25924	-2.11763	-2.07217	0.353259	0.376763	-0.613777	-1.10487
KCNV2	-2.25777	-2.62014	-2.37673	-1.63479	-1.55578	-1.96115	-2.39442	-2.48933	-2.2863	-2.16483	-0.0929341
KIAA0020	4.33036	2.91742	5.49298	4.50939	3.92172	4.95514	3.97021	5.26932	3.20373	4.27999	0.0503722
RFX3	1.24397	-0.674331	2.82653	1.07632	-0.156819	0.859298	-1.30891	0.49166	2.20179	0.664441	0.579532
GLIS3	-1.23718	-1.75414	0.238304	-2.19604	-1.52082	1.12931	-2.39442	1.56461	-1.62165	-0.819356	-0.417823
SLC1A1	2.01017	1.51041	4.54471	1.52135	-2.18055	-2.40584	2.55907	-0.860574	-2.38654	0.287753	1.72242
SPATA6L	-1.23718	-1.46489	2.5788	-1.83006	-1.4324	-1.29846	-1.70892	0.131663	-1.50868	-0.816619	-0.42056
PPAPDC2	2.71253	0.963912	4.92909	2.73288	2.02782	2.26003	1.83303	3.97775	1.09621	2.47759	0.234938
CDC37L1	3.44375	-0.215649	4.59679	2.11215	1.35368	2.65508	1.71013	3.84412	2.00363	2.25749	1.18625
AK3	6.69527	3.66279	7.73792	6.05166	5.40856	5.1316	6.00048	5.863	4.47012	5.54077	1.1545
RCL1	3.08061	3.54358	4.20303	3.26425	3.05573	3.53027	3.98551	3.96015	1.92538	3.43349	-0.352881
MIR101	-1.16111	-1.75414	-0.257716	0.37511	-1.76185	-1.37255	0.0770565	-0.778108	-1.50868	-0.87261	-0.288496
JAK2	1.08859	-0.215649	4.4993	1.16771	3.6409	1.91071	1.94196	3.424	0.0168845	2.04823	-0.959639
INSL6	-1.31355	-1.19974	-1.96347	0.07903	-1.7161	-1.96115	-1.12779	-1.75225	-1.3963	-1.37972	0.0661683
INSL4	-1.23718	-0.436172	-1.13323	-1.63479	0.0915278	-0.577338	-1.70892	-1.34716	-1.62165	-1.04597	-0.191213
RLN2	-1.87861	-0.215649	2.80891	0.184077	-0.998654	0.301331	-2.23616	-1.4347	-2.537	-0.51598	-1.36263
RLN1	-1.95738	-1.46489	0.585439	-1.12971	-1.76185	-1.11734	-1.89224	0.578281	-1.77833	-0.99758	-0.959796
PLGRKT	4.117	2.98675	5.82804	3.91234	3.3503	3.52555	4.03299	5.35314	3.92127	4.1138	0.00320366
CD274	-0.457413	3.45658	6.32631	1.07632	3.54141	1.52937	3.55701	6.5503	0.875427	3.36409	-3.8215
PDCD1LG2	0.0726023	-1.19974	4.61634	-0.711444	1.30361	0.0281951	0.631533	2.65105	-1.47096	0.731073	-0.658471
KIAA1432	3.35809	3.20267	4.46146	3.02161	2.15932	2.22643	2.53489	4.09932	2.80815	3.06423	0.293861
ERMP1	3.69482	-0.0218747	4.94786	2.74284	3.07024	2.48755	4.05965	3.08675	3.44047	2.97669	0.718131
MLANA	-1.16111	-2.014	-2.22823	-1.63479	-1.27963	-1.45501	-1.52078	-1.14314	-1.77833	-1.63174	0.470634
KIAA2026	2.85022	1.34567	2.50996	1.5905	0.389436	0.764466	2.47747	3.11502	2.83613	1.87858	0.971634
IL33	-2.70071	-2.45022	-2.22823	-2.43381	-2.41775	-2.64353	-2.47001	-2.77342	-2.537	-2.49425	-0.206464
TPD52L3	-2.10983	0.963912	-1.49408	-1.63479	-1.6752	-1.53401	-2.23616	-1.75225	-2.1772	-1.44247	-0.667357
UHRF2	4.68244	3.64432	5.0926	3.8745	3.5866	3.89968	4.99729	4.6766	4.3171	4.26109	0.421355
GLDC	-1.09598	-0.215649	2.0707	-2.01686	2.7285	5.01008	2.47747	5.49907	4.55912	2.51405	-3.61004
KDM4C	2.88766	2.18411	2.56837	2.23273	2.4919	1.42412	1.83303	2.78056	2.80507	2.28999	0.597677
C9orf123	4.56555	4.25896	4.27484	4.21798	4.46256	4.77422	3.82176	5.73591	3.97997	4.44077	0.124779
PTPRD	-0.747963	-1.75414	-2.05567	-2.58386	-2.0609	-1.87733	-2.32429	-2.56335	-2.32147	-2.19263	1.44466
Amplicon at 9p13
gene	AM-HLH	DEV	HDLM-2	KM-H2	L-1236	L-428	L-540	SUP-HD1	U-HO1	Controls	AM-C
ACO1	0.197346	3.0215	2.27868	2.88052	3.1759	2.38229	2.44235	3.0819	2.39982	2.70787	-2.51052
DDX58	0.88543	0.318031	2.69012	1.81705	0.586863	0.737136	1.94196	1.06091	1.60029	1.34405	-0.458615
TOPORS	3.45031	-1.19974	2.63587	3.04745	2.8899	2.40381	2.71341	3.57758	2.87594	2.36803	1.08228
TAF1L	-1.16111	-2.24769	-0.894035	-0.955642	-0.534933	-0.834771	-0.101393	-0.603141	-1.54442	-0.964503	-0.196603
APTX	3.48116	2.72636	3.24749	3.64178	2.8899	3.36743	2.46586	3.96753	3.74928	3.25695	0.224211
DNAJA1	7.55445	4.14704	6.51165	6.9367	6.21495	6.86178	6.19424	7.5582	6.03215	6.30709	1.24736
SMU1	2.88311	1.80453	2.82653	2.7656	1.73447	2.26003	0.862616	3.06086	2.36934	2.2105	0.67261
B4GALT1	2.10909	3.92666	7.10217	6.49872	4.78238	4.86169	5.28179	6.14533	2.8529	5.18145	-3.07236
SPINK4	-0.948097	-0.0218747	-0.515177	-1.12971	0.215356	-0.910757	-0.225078	-1.54611	-0.659708	-0.599131	-0.348965
BAG1	2.05239	-1.19974	-1.05447	0.282245	-0.534933	-1.04687	0.751545	0.441538	-0.687528	-0.381026	2.43341
CHMP5	5.29104	2.80524	5.67701	5.95341	4.87995	5.02121	5.82715	5.46554	4.84477	5.05928	0.231756
NFX1	1.47947	-0.215649	1.16604	2.21764	1.90127	1.58623	1.79161	3.09447	0.20411	1.46822	0.0112568
AQP7	-0.242154	0.856366	-0.515177	0.709645	1.48779	0.458354	0.132558	0.618864	0.293563	0.505245	-0.747399
AQP3	-0.628735	1.34567	0.741168	-0.794002	-0.184454	0.337393	1.31691	-0.0443342	-0.911783	0.225821	-0.854557
NOL6	2.11688	1.43117	1.29301	2.34236	1.95207	2.32997	1.90692	1.74961	0.88941	1.73682	0.380061
SUGT1P1	-0.879531	-0.0218747	-0.515177	-1.72052	-1.14338	-1.62243	-0.296512	0.536569	-0.429315	-0.651579	-0.227952
ANKRD18B	-1.80627	-1.19974	-1.41652	-0.559387	-0.428093	-1.70815	0.471812	-1.14314	-1.70016	-0.960423	-0.845846
ANXA2P2	5.25463	3.47987	4.69277	2.96905	3.52512	2.32997	3.80283	4.2778	4.4767	3.69426	1.56036
PTENP1	4.70875	4.38482	4.12877	3.28398	4.74677	4.03963	4.06637	3.79031	2.94572	3.9233	0.785457
PRSS3	-1.16111	-0.215649	-0.894035	-2.01686	0.779918	-0.159311	-1.0406	-1.34716	-1.28552	-0.772401	-0.388705
UBE2R2	4.62305	3.23219	3.81427	4.43613	4.04819	4.02145	4.56286	3.84412	3.84758	3.97585	0.647199
UBAP2	4.27012	5.22515	3.203	3.72574	4.22408	4.1644	4.14293	4.28847	3.83558	4.10117	0.168954
DCAF12	3.27748	2.68491	3.35802	3.65896	3.01686	2.53599	3.35251	3.5196	2.31245	3.05491	0.222572
UBAP1	2.71028	1.89251	2.26668	1.99626	1.01076	1.6787	2.14258	2.30874	1.75678	1.88163	0.828652
KIF24	-1.87861	-2.45022	-2.13352	-1.04251	-0.945269	-1.96115	-1.12779	-1.24425	-2.35603	-1.65759	-0.221016
NUDT2	2.11688	1.51041	3.17072	2.93391	1.76387	2.00028	2.76384	2.95402	2.63821	2.46691	-0.35003
KIAA1161	-0.278256	-0.674331	-0.593226	-0.481051	0.0915278	-0.398324	-0.877489	-1.24425	-0.321255	-0.562299	0.284043
C9orf24	-0.948097	-0.926486	-0.894035	-2.28234	-1.19685	-1.62243	-0.792091	-1.14314	-0.847961	-1.21317	0.26507
FAM219A	1.79053	1.51041	3.02954	0.987208	3.417	0.913315	2.51394	1.242	1.41109	1.87806	-0.0875294
DNAI1	-0.146843	-0.215649	-0.593226	-0.343647	1.42061	-0.219486	-0.646991	-0.0443342	-1.25909	-0.237727	0.0908842
CNTFR	0.401663	-0.0218747	0.321504	0.184077	2.27705	0.673073	0.17909	0.238678	0.613027	0.558078	-0.156416
RPP25L	4.64458	4.03475	3.61546	4.20363	4.34372	4.01835	3.86832	4.31629	3.20187	3.9503	0.694278
DCTN3	5.59059	3.85227	5.50543	5.1591	2.97177	4.55116	5.05581	5.36421	4.04031	4.56251	1.02808
SIGMAR1	3.99798	-0.926486	3.64753	3.09825	2.15932	4.03632	4.1259	4.09041	2.46594	2.83715	1.16083
GALT	2.50502	1.43117	1.22028	2.15937	0.909261	1.02428	1.95916	2.10733	0.470369	1.41015	1.09487
IL11RA	1.95913	-0.674331	1.52215	0.783296	0.798057	0.673073	-0.225078	0.894163	0.987808	0.594892	1.36424
CCL19	-1.55364	-1.46489	3.10583	-0.794002	0.489079	-1.70815	-1.30891	-1.9638	-1.17907	-0.60299	-0.950646
CCL21	-0.691278	0.735317	-0.593226	-0.481051	0.301694	-0.577338	0.17909	-0.31186	-0.11994	-0.108414	-0.582864
FAM205A	-0.393995	-0.0218747	-0.593226	-0.087125	1.48779	-1.37255	-0.567207	0.0765703	-1.0075	-0.260641	-0.133354
FAM205B	-1.09598	-0.436172	-1.31435	-1.83006	-1.7874	-1.53401	-1.41579	-0.957654	-1.54442	-1.35248	0.256499
KIAA1045	-0.278256	-0.674331	-1.41652	-1.04251	0.355796	-1.11734	-0.296512	-1.4347	-0.638086	-0.783025	0.504769
DNAJB5	0.994758	1.25657	0.870822	2.73288	0.863603	0.604084	0.714091	3.23779	1.29145	1.44641	-0.451653
C9orf131	-0.457413	0.15632	-0.732879	-0.794002	0.244616	0.0281951	-0.296512	0.441538	-0.597166	-0.193736	-0.263677
VCP	5.57624	3.2598	4.59045	4.62794	4.93956	4.43791	4.1931	5.65196	3.92609	4.45335	1.12289
FANCG	3.3817	3.89904	2.55081	2.93391	2.70252	2.79495	2.8677	3.35254	2.04904	2.89381	0.487893
PIGO	3.14101	0.468737	1.82526	1.02013	0.301694	1.91071	2.13124	2.6119	1.10624	1.42199	1.71903
STOML2	4.70569	2.45189	4.44159	5.36497	4.05712	5.34582	4.44168	5.91217	3.72639	4.4677	0.237987
FAM214B	1.19157	1.06612	1.3412	0.95332	2.06479	1.46714	1.6689	0.441538	0.678678	1.21021	-0.0186419
UNC13B	-0.628735	-0.926486	-0.0259637	2.98748	0.535563	2.53599	0.471812	1.84197	-1.3963	0.753009	-1.38174
ATP8B5P	-2.03198	-1.75414	-2.64933	-2.50797	-1.76185	-2.03978	-2.23616	-2.70008	-2.02666	-2.2095	0.177518
RUSC2	0.114068	1.34567	0.238304	-0.087125	0.535563	-0.159311	0.997273	0.399	0.370121	0.454937	-0.340869
TESK1	2.42186	3.17299	1.50183	2.2745	1.67524	1.27301	2.90424	1.82466	1.22314	1.9812	0.440653
CD72	-0.823509	-0.0218747	-0.205715	-2.01686	-1.19685	-2.19565	-1.52078	-1.9638	-1.5891	-1.33883	0.515321
SIT1	-0.879531	0.963912	3.92444	1.60967	0.61623	-1.04687	-0.71389	3.32285	-1.0075	0.958604	-1.83813
CCDC107	1.16178	1.99992	1.50183	2.08012	2.6099	1.60562	2.10346	2.12346	0.863655	1.861	-0.699218
CA9	-0.628735	-0.436172	5.50543	5.653	0.157619	-0.50299	-0.792091	3.63199	0.587584	1.72555	-2.35428
TLN1	1.77954	-0.674331	1.36869	1.89277	1.76387	1.52937	2.08889	1.67044	0.521637	1.27017	0.509377
CREB3	3.21585	2.35158	3.34055	4.05187	2.74601	3.00142	3.05637	4.34813	2.28975	3.14821	0.0676433
GBA2	3.36832	1.73389	0.66504	1.89277	0.663975	1.25208	1.75268	0.821916	0.779006	1.19517	2.17315
RGP1	1.73851	0.856366	1.68294	2.3176	1.63097	0.458354	2.05728	1.56461	1.73303	1.53764	0.200866
NPR2	1.71691	-0.674331	-0.652425	-1.63479	-0.363611	-0.577338	-0.0371982	0.0144282	0.900973	-0.378037	2.09494
SPAG8	-0.823509	0.963912	-1.31435	-0.955642	0.157619	-1.11734	-1.52078	-0.446701	-0.00692455	-0.530025	-0.293483
HINT2	5.23626	3.4337	4.14103	3.77113	4.627	4.14063	4.06314	4.95329	4.14176	4.15896	1.0773
FAM221B	-1.55364	-1.46489	-1.41652	-1.63479	-1.87179	-1.21304	-1.2289	-1.4347	-1.73743	-1.50026	-0.053378
TMEM8B	0.724748	1.34567	-0.0818579	0.918617	0.129798	-0.219486	0.420544	-0.31186	0.167389	0.296102	0.428646
HRCT1	-0.0910358	-0.0218747	-0.807164	-0.638056	1.36941	-0.50299	-0.165098	-0.525092	-0.484303	-0.221896	0.13086
OR2S2	-0.393995	-1.46489	-1.96347	-1.42126	-0.255551	-1.70815	-1.41579	-1.24425	-1.25909	-1.34156	0.947562
GLIPR2	-1.62523	0.856366	3.32472	1.96258	4.1153	1.42412	2.23464	2.27557	1.36674	2.195	-3.82023
GNE	4.75484	1.1654	2.66423	2.59062	2.06479	2.78709	2.27641	-1.9638	3.82833	1.92663	2.82821
CLTA	6.5867	4.42235	4.75358	6.56055	5.69158	5.82835	5.38663	5.65196	5.78494	5.50999	1.07671
RNF38	4.13292	-1.19974	2.91427	2.21764	2.39702	3.02629	3.54068	3.74272	3.42854	2.50843	1.62449
MELK	5.57624	3.50204	5.42984	4.64546	4.67245	5.52505	5.3093	5.82992	4.28347	4.89969	0.676547
PAX5	3.45684	6.91849	0.772521	-0.087125	2.98714	-0.331282	0.714091	2.85804	3.30601	2.14224	1.3146
LOC100506710	4.49582	-0.436172	3.11828	2.98748	2.86546	2.68077	3.09336	3.33471	2.43684	2.51009	1.98573
ZCCHC7	2.11688	3.41044	3.91651	3.08118	3.64629	3.65181	3.59997	3.70001	3.35476	3.54512	-1.42825
Amplicon at 16p13
gene	AM-HLH	DEV	HDLM-2	KM-H2	L-1236	L-428	L-540	SUP-HD1	U-HO1	Controls	AM-C
ERCC4	3.45684	-1.19974	1.52215	1.67611	-0.397686	0.491205	0.326938	2.07744	1.86997	0.795798	2.66104
MKL2	5.05962	1.34567	2.98866	2.57885	1.66252	1.64363	1.51746	1.67044	3.0324	2.05495	3.00467
PARN	5.60735	1.87361	3.51908	3.53948	3.50231	3.4094	2.77421	3.57758	4.03349	3.27864	2.3287
BFAR	5.4663	3.47987	3.34055	3.47376	2.75469	3.46163	3.57856	2.70816	2.67707	3.18429	2.28201
PLA2G10	0.157874	-0.436172	-0.807164	-1.33372	0.535563	-0.976078	-1.59425	-1.65427	0.340701	-0.740674	0.898548
NOMO1	6.07185	1.99992	3.7403	4.44244	3.57497	3.7941	4.08681	3.92431	3.97177	3.69183	2.38003
PDXDC1	1.86868	-1.75414	-1.13323	-0.214447	-1.87179	-1.87733	-1.41579	-2.24237	-0.911783	-1.42761	3.29628
NTAN1	5.05962	1.73389	2.7421	3.53948	1.48779	2.46801	2.74475	2.52883	3.5569	2.60022	2.4594
RRN3	5.23827	-0.0218747	3.0923	3.20562	0.972391	3.21483	2.77421	3.03852	2.98265	2.40733	2.83094
MPV17L	1.50491	1.87361	1.68294	1.81705	3.44696	1.73323	1.49405	1.49629	1.47127	1.87692	-0.372019
C16orf45	-0.691278	1.25657	0.772521	1.0485	1.30361	0.826647	0.675658	1.12629	0.376763	0.92332	-1.6146
KIAA0430	4.52847	3.45658	2.41612	2.7115	1.60019	1.98661	3.3254	1.93093	3.09113	2.56481	1.96366
NDE1	6.46892	4.89018	3.23589	4.83566	2.19507	3.7941	3.51909	1.71245	4.70579	3.61103	2.85789
MYH11	0.647109	3.64432	0.0243431	-0.794002	0.890013	-0.449479	-0.0371982	-0.446701	0.186169	0.377183	0.269926
FOPNL	6.33839	2.98675	4.47204	3.9683	3.60886	3.24296	3.91865	4.42308	4.44249	3.88289	2.4555
ABCC1	6.50094	1.51041	3.82599	4.18937	4.61321	4.06486	4.03654	3.19308	4.64011	3.7592	2.74174
ABCC6	-1.09598	-2.24769	-1.41652	-2.43381	-0.64368	-0.449479	-1.98385	-1.24425	-1.5891	-1.50105	0.405063
NOMO3	2.684	2.68491	1.10767	1.71708	0.632701	1.12931	1.69095	1.54219	1.46193	1.49584	1.18815
PKD1P1	6.11028	3.28646	3.0923	3.80002	2.87467	3.63101	4.00789	2.77096	3.50971	3.37163	2.73866
XYLT1	0.744937	-2.45022	2.27868	-1.93234	-1.8364	-2.19565	1.29167	0.304948	-2.42416	-0.870433	1.61537
ABCC6P1	-1.71865	-1.75414	-1.87934	-2.43381	-2.35795	-2.19565	-2.15552	-2.63659	-2.49457	-2.23845	0.519798
RPS15A	2.59763	0.735317	0.466378	-0.15133	0.489079	0.0281951	0.326938	0.188504	0.712444	0.349441	2.24819
SMG1	-0.569537	0.318031	0.184203	0.130647	-0.725418	0.795661	0.900636	0.924802	0.0675654	0.324516	-0.894053
TMC7	2.55243	-2.24769	-1.78333	-2.01686	-1.76185	-1.62243	-1.52078	-1.75225	-2.2863	-1.87394	4.42637
COQ7	2.77658	0.15632	-0.0818579	0.95332	0.00724271	0.301331	-0.165098	0.0765703	0.766447	0.251784	2.52479
ITPRIPL2	4.90047	1.87361	-2.05567	0.282245	1.25934	3.97748	4.3503	3.424	2.77145	1.98534	2.91513
SYT17	-1.55364	4.33419	-0.894035	-0.481051	-0.255551	-0.018531	-1.52078	-0.603141	-0.358954	0.0252687	-1.5789
TMC5	-1.55364	-1.46489	-1.05447	-2.19604	0.535563	-2.03978	-2.39442	-2.15217	-1.84704	-1.57666	0.0230194
GDE1	5.04987	1.58694	3.63859	2.49594	5.41052	3.15405	3.24571	3.06086	2.84633	3.17987	1.87
CCP110	4.74468	1.51041	2.16419	2.30338	5.39117	2.32997	1.99192	3.10072	2.95407	2.71823	2.02645
C16orf62	4.69322	0.611881	-0.314171	-0.638056	0.189114	2.26003	2.19162	2.84893	1.74077	1.11127	3.58195
KNOP1	4.57123	0.963912	1.19157	3.47376	1.24615	1.50745	1.42144	1.56461	1.87584	1.65559	2.91564
IQCK	1.18047	-0.0218747	-0.894035	0.07903	-0.830247	-1.21304	-0.71389	-1.34716	0.0675654	-0.609206	1.78968
GPRC5B	-1.39754	5.26283	-2.05567	-0.15133	-2.0609	-0.767392	-1.30891	-2.15217	2.67707	-0.0695593	-1.32798
Amplicon at 16p12
gene	AM-HLH	DEV	HDLM-2	KM-H2	L-1236	L-428	L-540	SUP-HD1	U-HO1	Controls	AM-C
USP31	2.10029	-1.19974	-0.205715	0.130647	-0.64368	-0.636536	0.631533	-0.172827	1.19335	-0.112871	2.21316
SCNN1G	-1.31355	0.468737	-1.13323	-1.33372	-0.319294	-1.45501	-0.792091	-0.957654	-1.62165	-0.892989	-0.420564
SCNN1B	-1.39754	0.318031	-1.59606	-1.83006	-1.55578	-2.03978	-1.30891	-1.24425	-1.07797	-1.29185	-0.105689
Amplicon at 16p11
gene	AM-HLH	DEV	HDLM-2	KM-H2	L-1236	L-428	L-540	SUP-HD1	U-HO1	Controls	AM-C
TGFB1I1	-1.95738	-1.46489	-2.29804	-2.28234	-1.6752	-2.52615	-2.32429	-2.24237	-2.02666	-2.10499	0.147616
SLC5A2	0.114068	1.06612	0.134185	0.282245	1.61346	-0.910757	-0.296512	-0.603141	0.0168845	0.162811	-0.0487426
C16orf58	1.01553	0.468737	1.77292	2.12743	0.568944	1.46714	1.6278	1.80714	1.31065	1.39385	-0.378318
AHSP	0.581457	-0.674331	-1.49408	-0.214447	0.61623	-0.910757	-0.71389	-1.65427	0.267382	-0.597271	1.17873
CLUHP3	1.50491	0.735317	-1.41652	-1.04251	-0.156819	-0.577338	-0.296512	-1.54611	0.587584	-0.464113	1.96902
ZNF720	3.76553	1.93622	2.38317	1.25196	1.4717	1.60562	1.85272	1.56461	1.84024	1.73828	2.02725
ZNF267	5.36071	1.51041	3.75294	3.22838	3.07024	3.93951	3.78515	3.06726	4.26076	3.32683	2.03387
HERC2P4	-0.823509	-2.014	-1.49408	-0.414161	-0.601832	-2.11763	-1.41579	-1.14314	-1.47096	-1.33395	0.510441
TP53TG3	-0.189474	-0.674331	-1.41652	-0.955642	-0.870028	-0.50299	-1.41579	-1.34716	-0.0995941	-0.910257	0.720783
Amplicon at 20q13
gene	AM-HLH	DEV	HDLM-2	KM-H2	L-1236	L-428	L-540	SUP-HD1	U-HO1	Controls	AM-C
KCNG1	-1.39754	0.735317	-1.41652	-0.794002	0.00724271	-1.70815	-2.07217	-0.778108	-1.3963	-0.927836	-0.4697
NFATC2	5.39682	2.59686	2.26668	1.37861	0.841239	1.80087	-1.70892	0.858642	3.66768	1.46271	3.93411
ATP9A	2.81656	-1.46489	2.41612	0.508019	-0.680034	-2.26557	-1.70892	0.924802	-1.77833	-0.5061	3.32266
SALL4	0.614636	1.43117	0.466378	-0.087125	0.326407	-0.449479	-0.296512	-0.0443342	0.0675654	0.176759	0.437877
ZFP64	5.01957	2.84459	1.50183	2.7026	1.76387	2.79495	2.91255	2.62195	2.28535	2.42846	2.59111
TSHZ2	-2.03198	0.611881	-1.49408	-2.28234	-1.93818	-2.32567	-1.70892	-2.15217	-2.22162	-1.68889	-0.34309
BCAS1	-1.31355	1.80453	2.28888	0.0199291	2.6676	3.11593	-0.877489	0.536569	2.33052	1.48581	-2.79936
CYP24A1	-2.45935	-2.24769	-1.96347	-2.50797	-2.18055	-2.03978	-2.60135	-2.33179	-2.66495	-2.31719	-0.14216
PFDN4	6.25832	1.1654	3.84196	3.89361	4.50254	4.42744	5.08175	4.6212	3.80482	3.91734	2.34098
DOK5	0.0359958	-0.0218747	-1.23433	-1.63479	-0.428093	-1.04687	-1.30891	-1.65427	-0.297374	-0.953315	0.989311
Expression levels for genes amplified in AM-HLH are indicated for 9 HL cell lines. Medium expression levels are indicated as Controls. AM-C indicates the
difference between AM-HLH and the Controls. Genes showing in AM-HLH expression levels higher than 4-fold are indicated in red.
