# Supplementary material for: Downregulation of STAT3 in Epstein-Barr Virus-Positive Hodgkin Lymphoma
Source: Biomedicines. 2022 Jul 6;10(7):1608. doi: 10.3390/biomedicines10071608 (PMC9313380; doi:10.3390/biomedicines10071608)
Supplement: Supplementary file 1 [file biomedicines-10-01608-s001.zip › Table S2 AMHLH-Controls_up.xls]

## Sheet: Sheet1
Probe_set_ID	Gene	AM-HLH	DEV	HDLM-2	KM-H2	L-1236	L-428	L-540	SUP-HD1	U-HO1	Controls	AMHLH-Controls
205488_at	GZMA	6.54142	-1.46489	-2.05567	-2.37321	-1.40872	-1.62243	-2.23616	-1.4347	-1.84704	-1.80535	8.34678
242814_at	SERPINB9	7.28584	1.1654	-0.593226	-1.83006	-1.63793	2.02826	-2.07217	3.81316	-1.89863	-0.12815	7.41399
1556096_s_at	UNC13C	6.72402	4.12226	-2.22823	3.81926	-1.87179	-2.03978	-2.93077	-0.31186	-2.42416	-0.483133	7.20715
1569969_a_at	UNC13C	5.8427	-0.215649	-2.64933	3.08118	-2.47476	-2.5909	-2.23616	-0.778108	-2.63491	-1.31233	7.15503
1556095_at	UNC13C	5.21795	0.15632	-2.52852	2.36832	-2.35795	-2.70068	-2.60135	-1.85784	-2.537	-1.50734	6.72529
209723_at	SERPINB9	7.99702	3.2598	0.546484	-0.414161	-0.64368	4.08029	-0.492967	4.77959	0.141744	1.40714	6.58988
206666_at	GZMK	5.07874	-0.436172	-1.68084	-1.72052	-1.01574	-1.7814	-0.877489	-1.4347	-1.07797	-1.2531	6.33184
216876_s_at	IL17A	3.84442	-2.24769	-2.4418	-2.43381	-2.64602	-2.40584	-2.39442	-2.33179	-2.59407	-2.43693	6.28135
209722_s_at	SERPINB9	5.796	-1.19974	-1.13323	-1.12971	-1.14338	0.458354	-0.792091	2.28994	-0.659708	-0.413694	6.2097
235099_at	CMTM8	4.30482	-0.926486	-2.05567	-1.33372	-2.22407	-0.331282	-2.32429	-1.85784	-2.1443	-1.64971	5.95453
205433_at	BCHE	5.67308	-2.62014	-0.894035	1.67611	0.435679	3.69706	-2.15552	-1.24425	-0.687528	-0.224078	5.89716
242747_at	-	5.68826	3.45658	-0.807164	3.92605	-0.575853	-2.11763	-1.41579	-2.24237	-0.751905	-0.0660092	5.75427
203913_s_at	HPGD	3.63814	-2.24769	-2.97979	-2.11253	-2.70624	-2.46353	1.05641	-2.63659	-2.73858	-2.10357	5.74171
207957_s_at	PRKCB	4.07915	-2.014	-2.05567	-2.11253	-1.0673	0.795661	-2.47001	-2.15217	-1.84704	-1.61538	5.69454
1554240_a_at	ITGAL	4.16471	-1.75414	-2.29804	-1.93234	-1.27963	0.337393	-1.2289	-1.75225	-2.22162	-1.51619	5.68091
205267_at	POU2AF1	6.26384	6.19052	-1.49408	-1.63479	1.97624	-1.7814	-2.23616	4.43548	-0.297374	0.644804	5.61903
37145_at	GNLY	4.05004	-0.794907	-1.54264	-2.01962	-1.81577	-1.65241	-1.68967	-1.1116	-1.87285	-1.56243	5.61247
213915_at	NKG7	5.72119	0.15632	0.546484	-1.63479	-1.01574	-0.159311	6.26681	-1.85784	-1.36597	0.116996	5.60419
212446_s_at	CERS6	3.62966	-1.19974	-2.59226	-2.43381	-2.41775	0.972099	-2.60135	-2.24237	-2.63491	-1.89376	5.52342
39729_at	PRDX2	6.02764	-2.014	6.40471	-1.97425	-1.76185	-1.99993	6.25258	-1.67513	0.874616	0.513342	5.51429
202917_s_at	S100A8	3.54998	-2.45022	-2.05567	-1.83006	-1.8364	-2.32567	-1.70892	-1.65427	-1.80617	-1.95842	5.5084
211548_s_at	HPGD	3.65428	-2.014	-2.22823	-2.50797	-1.30729	-1.96115	0.551918	-1.9638	-2.56144	-1.749	5.40327
212442_s_at	CERS6	4.7654	-0.0218747	-2.29804	-1.04251	-0.219662	3.34577	-1.12779	-1.85784	-1.84704	-0.633624	5.39903
235463_s_at	CERS6	3.39216	-1.75414	-2.71656	-2.50797	-2.58144	2.18744	-2.93077	-2.70008	-2.56144	-1.94562	5.33778
224583_at	COTL1	4.34907	1.87361	-2.59226	-2.11253	-1.52082	-1.53401	-1.89224	-1.9638	1.87584	-0.983278	5.33235
201131_s_at	CDH1	4.23613	-2.014	3.84196	-2.19604	-1.11684	-0.159311	-2.15552	-1.85784	-2.45623	-1.01423	5.25036
203914_x_at	HPGD	3.84207	-1.46489	-1.78333	-2.43381	-0.184454	-1.70815	1.05641	-2.06558	-2.49457	-1.3848	5.22687
1552912_a_at	IL23R	3.51469	-2.014	-1.41652	1.52135	-2.01603	-2.46353	-2.15552	-1.65427	-2.7123	-1.61385	5.12855
228071_at	GIMAP7	2.6347	-2.62014	-2.05567	-2.76404	-1.91192	-2.75167	-2.6639	-2.48933	-2.66495	-2.4902	5.1249
236280_at	-	4.02847	1.58694	-0.732879	-1.83006	-1.7874	-1.96115	0.963777	-2.40977	-2.38654	-1.06964	5.09811
211596_s_at	LRIG1	4.26093	3.0215	-1.87934	2.38271	-2.25924	-2.52615	-1.0406	-1.65427	-2.02666	-0.747756	5.00869
228726_at	SERPINB1	6.88551	-1.19974	2.49168	1.47581	1.03039	2.46801	3.75191	3.48733	1.80127	1.91333	4.97218
209685_s_at	PRKCB	4.168	0.963912	-1.78333	-2.19604	-0.998654	2.02826	-1.70892	-1.54611	-1.05236	-0.786656	4.95465
219049_at	CSGALNACT1	4.13292	-2.014	0.546484	1.1112	-0.785728	-1.04687	-2.32429	-1.34716	-0.687528	-0.818487	4.95141
205495_s_at	GNLY	3.86218	-0.436172	-1.59606	-0.955642	-1.4324	-1.62243	-1.0406	-0.957654	-0.378048	-1.05238	4.91456
210506_at	FUT7	4.47307	-1.46489	-0.257716	0.325027	-0.575853	-1.62243	2.55907	-1.34716	-1.05236	-0.429539	4.90261
220922_s_at	SPANXA1 /// SPANXA2 /// SPANXB1 /// SPANXB2 /// SPANXC /// SPANXF1	4.1346	-1.75414	-1.41652	-0.15133	-0.296721	-1.21304	0.277378	-1.14314	-0.429315	-0.765854	4.90045
205692_s_at	CD38	4.30865	0.856366	-1.68084	-1.83006	0.215356	-0.577338	0.825602	-1.14314	-1.0075	-0.542696	4.85135
205831_at	CD2	4.85401	-1.46489	4.00685	-2.37321	0.0356336	-0.636536	2.341	-0.377606	-1.43418	0.0121322	4.84187
226189_at	ITGB8	2.39089	-0.436172	-2.52852	-2.70107	-2.79278	-2.80435	-2.88619	-2.56335	-2.88094	-2.44917	4.84006
222572_at	PDP1	5.32587	-0.436172	-1.49408	1.49949	1.15037	1.34065	-2.53661	1.56461	3.00694	0.5119	4.81397
209847_at	CDH17	3.30244	-1.46489	-2.05567	-2.19604	-1.4324	-1.7814	0.377021	-2.24237	-1.21754	-1.50166	4.8041
221059_s_at	COTL1	4.69029	4.95924	-1.05447	-1.72052	-0.64368	-1.11734	-1.0406	-1.34716	1.89447	-0.00875572	4.69904
215388_s_at	CFH /// CFHR1	3.10086	-1.75414	-0.515177	-0.414161	-1.30729	-1.87733	-2.53661	-2.06558	-2.2863	-1.59457	4.69543
229937_x_at	-	3.45031	-0.215649	2.38317	-2.50797	-1.52082	-2.5909	-0.646991	-2.48933	-2.35603	-1.24307	4.69337
213135_at	TIAM1	3.11161	-1.19974	-1.87934	-0.711444	-1.11684	-1.70815	-1.70892	-2.06558	-1.92581	-1.53948	4.65109
204563_at	SELL	3.92615	0.856366	-1.87934	3.02161	-2.0609	-0.219486	-0.953732	-2.40977	-2.1057	-0.718869	4.64502
207433_at	IL10	2.74742	-0.926486	-1.78333	-2.28234	-2.1241	-2.11763	-1.70892	-2.24237	-1.92581	-1.88887	4.63629
224909_s_at	PREX1	3.84676	0.318031	-0.376514	-0.638056	-0.534933	-0.699079	-1.30891	-1.4347	-1.15131	-0.728184	4.57494
212989_at	SGMS1	4.86596	-1.75414	1.3412	1.13973	-1.7161	-1.29846	1.1454	1.69224	1.95008	0.312495	4.55347
225688_s_at	PHLDB2	3.1944	-1.19974	-0.314171	-2.58386	-1.7161	-2.52615	-2.39442	-2.40977	2.31591	-1.35354	4.54794
213572_s_at	SERPINB1	7.7346	-0.674331	3.69146	3.18203	2.62963	3.87478	5.49261	4.82193	2.75433	3.22156	4.51304
228783_at	BVES	3.0878	-0.674331	-2.37673	-2.19604	-1.87179	-1.29846	-2.23616	-1.9638	1.21575	-1.4252	4.513
1561853_a_at	IL23R	3.06006	-1.46489	-1.87934	0.918617	-1.19685	-2.26557	-1.79186	-1.9638	-1.89863	-1.44279	4.50285
1553132_a_at	TC2N	2.13902	-2.24769	-2.4418	-2.43381	-2.44212	-2.11763	-2.23616	-2.33179	-2.63491	-2.36074	4.49976
204923_at	SASH3	4.55055	3.23219	-0.971786	0.241827	1.1341	-0.976078	-0.953732	-1.4347	0.167389	0.0549012	4.49564
209728_at	HLA-DRB4 /// LOC100509582	6.39475	0.15632	0.838787	4.86401	0.972391	1.22905	3.30662	-0.0443342	3.87481	1.89971	4.49505
215001_s_at	GLUL	5.67386	3.98172	5.8242	2.3176	-1.7874	-2.40584	6.60878	-2.48933	-2.56144	1.18604	4.48783
207840_at	CD160	3.69482	-0.674331	-2.22823	-2.11253	-0.998654	-1.70815	1.90692	-0.957654	0.521637	-0.781374	4.47619
212268_at	SERPINB1	7.92394	-0.926486	4.30939	3.08999	2.67535	4.61968	6.34315	5.25899	2.25503	3.45314	4.47081
220217_x_at	SPANXC	3.8019	-2.24769	-0.314171	-0.343647	0.157619	-0.699079	0.0770565	-0.957654	-0.978193	-0.663219	4.46512
204220_at	GMFG	5.79308	2.24153	4.02781	1.1112	0.489079	-0.331282	4.46482	-0.690306	-0.517382	1.34943	4.44365
220021_at	TMC7	2.55243	-2.24769	-1.78333	-2.01686	-1.76185	-1.62243	-1.52078	-1.75225	-2.2863	-1.87394	4.42637
239481_at	FAM133A	2.50502	-2.014	-2.59226	-2.01686	-1.87179	-1.53401	-1.30891	-1.54611	-2.24278	-1.89084	4.39586
210394_x_at	SSX4 /// SSX4B	3.51469	-1.19974	-1.59606	4.48754	-1.22328	-2.11763	-1.79186	-1.75225	-1.80617	-0.87493	4.38962
231841_s_at	KIAA1462	2.17022	-2.45022	-2.29804	-2.43381	-1.59686	-1.21304	-2.82377	-2.33179	-2.32147	-2.18363	4.35384
208206_s_at	RASGRP2	4.12547	-0.215649	-0.652425	2.38271	0.0748597	-1.11734	1.02613	-1.85784	-1.36597	-0.215691	4.34116
212750_at	PPP1R16B	3.76337	2.40281	-1.68084	-0.955642	-1.30729	-2.03978	2.73417	-1.65427	-2.02666	-0.565939	4.3293
224032_x_at	SPANXA1 /// SPANXA2	3.78398	-0.674331	-0.314171	-0.559387	-0.363611	-0.50299	-0.422295	-0.31186	-0.659708	-0.476044	4.26003
206626_x_at	SSX1	4.1216	0.15632	-1.13323	5.8972	-0.319294	-1.87733	-1.12779	-1.54611	-1.15131	-0.137693	4.25929
214369_s_at	RASGRP2	3.48116	0.15632	-1.49408	-0.15133	-0.397686	-2.19565	1.5405	-1.9638	-1.54442	-0.756269	4.23743
206609_at	MAGEC1	3.40494	-0.926486	-1.68084	3.77113	-1.14338	-1.87733	-1.41579	-2.15217	-1.05236	-0.809653	4.21459
205001_s_at	DDX3Y	3.80972	0.318031	2.95168	-2.01686	-0.575853	-1.96115	-1.52078	-2.48933	2.09407	-0.400025	4.20975
218006_s_at	ZNF22	4.37445	-2.014	2.81716	-1.72052	1.56874	-2.11763	2.54632	-1.65427	2.08294	0.188592	4.18586
219371_s_at	KLF2	3.63814	-0.215649	-0.894035	-1.63479	0.326407	-1.11734	-0.71389	0.304948	-0.277724	-0.52776	4.1659
211549_s_at	HPGD	3.04025	-0.674331	-1.49408	-2.43381	-0.255551	-2.19565	0.862616	-1.34716	-1.25909	-1.09963	4.13988
201438_at	COL6A3	4.38738	-1.46489	-1.59606	3.43014	-0.785728	-1.96115	2.72414	1.44888	0.267382	0.25784	4.12954
226430_at	RELL1	2.91079	-1.46489	-2.4418	0.325027	-1.8364	-2.11763	0.792422	-2.33179	-0.659708	-1.21685	4.12764
239186_at	MGC39372	3.20859	0.15632	-0.971786	-1.52269	-1.01574	-1.29846	-0.877489	-0.603141	-1.21754	-0.918815	4.1274
41577_at	PPP1R16B	3.47342	1.51488	-1.9208	-0.0607513	-1.36121	-2.07818	2.81257	-2.10823	-1.97535	-0.647132	4.12055
211425_x_at	SSX4 /// SSX4B	3.3817	-1.46489	-1.23433	4.32497	-0.428093	-2.26557	-1.89224	-1.85784	-1.0075	-0.728187	4.10989
220565_at	CCR10	3.58687	-0.0218747	0.501575	1.43035	-1.0673	-1.21304	-0.646991	-1.54611	-1.54442	-0.513477	4.10035
210164_at	GZMB	3.96629	-2.24769	-0.205715	-1.04251	-0.945269	-0.398324	7.0552	-1.24425	-2.02666	-0.131901	4.09819
206761_at	CD96	1.97741	-1.46489	-2.05567	-2.28234	-1.7161	-2.40584	-2.32429	-1.9638	-2.56144	-2.0968	4.07421
213316_at	KIAA1462	2.11688	-2.014	-1.87934	-2.43381	-0.575853	-1.70815	-2.15552	-2.48933	-2.38654	-1.95532	4.0722
201288_at	ARHGDIB	6.16051	6.86202	0.0243431	5.33772	1.48779	-1.37255	-0.296512	-0.860574	5.65493	2.10465	4.05587
204642_at	S1PR1	4.41684	-2.24769	1.16604	1.56828	-1.93818	1.92622	2.74475	1.44888	-1.73743	0.366359	4.05048
221011_s_at	LBH	3.66228	0.611881	3.19714	-1.93234	0.909261	-0.577338	-1.89224	-2.06558	-1.17907	-0.366037	4.02831
217529_at	ORAI2	4.10922	3.73564	-0.257716	-0.15133	1.4717	-1.7814	-1.89224	-2.06558	1.59175	0.0813522	4.02787
205000_at	DDX3Y	3.97755	3.31221	3.96689	-2.43381	-2.35795	-2.5909	-2.60135	-2.06558	4.55711	-0.0266727	4.00422
226659_at	DEF6	3.44142	1.58694	-1.49408	0.07903	-1.0673	-1.87733	1.29167	-1.4347	-1.54442	-0.557524	3.99895
236191_at	-	2.00179	-2.014	-1.49408	-2.37321	-2.65928	-2.32567	-0.225078	-2.33179	-2.35603	-1.97239	3.97418
228485_s_at	SLC44A1	4.00455	-1.46489	2.69012	0.709645	-1.40872	-1.21304	0.132558	0.618864	0.297069	0.0452004	3.95935
221651_x_at	IGK@ /// IGKC /// LOC100294406	7.25735	1.43117	5.55277	3.8745	2.62963	0.301331	0.420544	6.302	5.92895	3.30511	3.95224
224795_x_at	IGK@ /// IGKC /// LOC100294406	7.58581	2.06296	5.77772	4.11299	2.70252	0.673073	1.20604	6.45039	6.18015	3.64573	3.94008
228442_at	NFATC2	5.39682	2.59686	2.26668	1.37861	0.841239	1.80087	-1.70892	0.858642	3.66768	1.46271	3.93411
210785_s_at	C1orf38	2.68857	-0.674331	-1.41652	-1.83006	-1.52082	-0.767392	-1.30891	-0.860574	-1.54442	-1.24038	3.92895
1562528_at	-	1.50491	-2.45022	-2.64933	-1.52269	-2.38336	-2.64353	-2.53661	-2.70008	-2.45623	-2.41776	3.92266
231131_at	FAM133A	2.06149	-0.926486	-1.78333	-2.19604	-2.35795	-1.37255	-2.23616	-1.65427	-2.2863	-1.85164	3.91313
205380_at	PDZK1	1.89494	-2.45022	-1.41652	-2.11253	-2.01603	-2.19565	-1.52078	-2.40977	-2.00041	-2.01524	3.91018
221671_x_at	IGK@ /// IGKC /// LOC100294406	7.27127	1.25657	5.59942	3.8745	2.57037	0.673073	0.825602	6.25438	5.92662	3.37257	3.89871
208524_at	GPR15	5.04885	-1.75414	-0.732879	-0.638056	5.38194	2.00028	5.14378	-1.75225	1.68835	1.16713	3.88173
231406_at	ORAI2	4.36917	3.05341	0.278722	-0.087125	1.22517	-1.21304	-0.0371982	-0.957654	1.64362	0.488236	3.88093
240013_at	-	3.3624	-1.75414	-0.971786	-1.83006	-1.59686	-0.398324	-0.165098	0.536569	2.13578	-0.505491	3.86789
1555812_a_at	ARHGDIB	4.84993	1.25657	-0.314171	4.84954	1.72091	-0.577338	-0.953732	-2.06558	3.95827	0.98431	3.86562
209879_at	SELPLG	5.15632	-0.0218747	3.91651	1.0485	-0.912467	0.491205	4.87657	-0.603141	1.65185	1.30589	3.85043
1562529_s_at	-	3.22938	1.58694	-1.05447	0.95332	-1.52082	-2.11763	-2.15552	0.7038	-1.32863	-0.616628	3.84601
203217_s_at	ST3GAL5	4.29499	2.91742	-0.971786	1.49949	2.33071	-0.449479	-0.792091	-0.778108	-0.11994	0.454528	3.84046
203474_at	IQGAP2	3.03512	-2.24769	-0.257716	-0.872093	-0.945269	-2.46353	2.90424	-0.100563	-2.24278	-0.778174	3.81329
218005_at	ZNF22	5.26402	4.07517	3.67405	-1.72052	2.68516	-1.96115	3.16739	-1.85784	3.71758	1.47248	3.79154
234970_at	TC2N	1.30823	-2.014	-2.37673	-2.58386	-2.74486	-2.40584	-2.60135	-2.63659	-2.45623	-2.47743	3.78566
201417_at	SOX4	4.88951	0.468737	4.28857	-2.28234	1.25934	3.47034	-2.53661	-2.56335	6.8051	1.11372	3.77579
220921_at	SPANXB1 /// SPANXB2 /// SPANXF1	1.73851	-2.014	-2.29804	-1.72052	-1.98958	-2.40584	-1.89224	-1.9638	-2.00041	-2.03556	3.77407
204472_at	GEM	5.56432	0.735317	3.22264	3.24948	0.61623	1.32068	1.42144	2.30166	1.50651	1.79675	3.76758
225525_at	KIAA1671	3.24589	-1.46489	-1.05447	-0.414161	2.50304	-1.7814	-1.52078	1.18527	-1.62165	-0.52113	3.76702
213475_s_at	ITGAL	3.2352	0.735317	-1.31435	-0.955642	-1.0673	0.0281951	0.420544	-0.603141	-1.43418	-0.523819	3.75902
230847_at	WRNIP1	4.07791	-0.0218747	0.585439	0.325027	-0.945269	0.210862	1.71013	0.0765703	0.665196	0.32576	3.75215
216471_x_at	SSX2 /// SSX2B	3.4172	-1.75414	-2.05567	6.46317	0.632701	-0.834771	-1.30891	-1.75225	-2.02666	-0.329566	3.74677
229670_at	-	2.87854	0.735317	2.82653	-1.63479	-1.7161	-1.62243	-2.07217	-1.54611	-1.89863	-0.866047	3.74458
228776_at	GJC1	3.32634	1.66228	-1.87934	-2.43381	-1.98958	2.17545	-2.39442	-1.85784	3.46911	-0.40602	3.73236
226682_at	RORA	4.27339	-0.926486	1.70215	5.02703	-1.8364	0.826647	-2.6639	2.84893	-0.638086	0.542487	3.7309
228361_at	E2F2	5.35022	3.28646	1.0268	0.469901	1.66252	1.54809	0.471812	1.18527	3.3839	1.62935	3.72088
219383_at	PRR5L	2.24315	-2.45022	0.41511	-1.42126	0.215356	-1.45501	-2.15552	-2.48933	-2.2863	-1.4534	3.69655
204411_at	KIF21B	3.60081	1.58694	-1.23433	-0.711444	-0.494614	-0.0659696	2.2052	-1.14314	-0.887129	-0.0930611	3.69388
205619_s_at	MEOX1	2.21532	-0.674331	-1.49408	-1.33372	-1.7161	-1.62243	-1.2289	-2.06558	-1.6591	-1.47428	3.6896
201627_s_at	INSIG1	7.59753	0.856366	3.49027	6.52633	5.0795	3.9907	4.76545	3.57758	3.00157	3.91097	3.68656
222489_s_at	WRNIP1	7.26616	3.23219	2.96605	4.00443	3.49197	3.34082	3.59997	3.89282	4.14541	3.58421	3.68195
202149_at	NEDD9	3.92809	-0.215649	1.45729	4.02421	2.15932	-2.32567	-2.23616	1.47278	-2.35603	0.247512	3.68058
207681_at	CXCR3	2.80215	-0.674331	-1.05447	-0.638056	-0.0218186	0.701611	-1.98385	-1.75225	-1.5891	-0.876533	3.67868
201416_at	SOX4	4.14034	3.70032	1.97073	-2.43381	-2.1241	0.301331	-2.32429	-1.54611	6.2	0.46801	3.67233
211796_s_at	TRBC1	2.54163	-0.674331	-1.59606	-1.63479	-0.494614	-1.37255	-0.492967	-1.14314	-1.5891	-1.12469	3.66632
204713_s_at	F5	3.30244	-0.926486	-0.894035	0.325027	0.863603	-0.699079	-0.877489	-0.957654	0.267382	-0.362341	3.66478
225301_s_at	MYO5B	2.90181	2.64088	-0.807164	-1.52269	-1.8364	-1.53401	-1.70892	0.188504	-1.3963	-0.747012	3.64882
212124_at	ZMIZ1	5.699	4.65445	3.07176	1.65254	1.16847	0.301331	3.29967	-2.24237	4.50918	2.05188	3.64712
227461_at	STON2	2.01747	-2.62014	-1.59606	-2.11253	-1.76185	-1.37255	-2.23616	0.441538	-1.77833	-1.62951	3.64698
232663_s_at	UBAP1L	3.71451	0.611881	0.466378	-0.481051	0.00724271	0.337393	-0.225078	-0.377606	0.239461	0.0723276	3.64218
217901_at	DSG2	2.65288	-0.674331	-1.96347	-2.37321	-1.7161	-1.29846	-2.32429	-2.15217	4.64347	-0.982319	3.6352
205728_at	ODZ1	1.21344	-2.014	-2.52852	-2.70107	-2.25924	-2.64353	-2.47001	-2.33179	-2.38654	-2.41684	3.63028
219765_at	ZNF329	1.97741	1.43117	-0.0259637	-2.28234	-2.2938	-2.40584	-2.47001	-2.40977	-2.7123	-1.64611	3.62352
213680_at	KRT6B	2.28779	-0.215649	-0.807164	-2.19604	-0.319294	-1.87733	-1.52078	-2.06558	-1.62165	-1.32794	3.61573
204714_s_at	F5	2.92915	-0.436172	-0.971786	1.0485	-0.457181	-1.62243	-0.953732	-0.690306	-1.3963	-0.684926	3.61407
238559_at	-	2.6347	-0.0218747	-1.78333	-0.872093	0.823613	-1.7814	-2.39442	-1.4347	-0.297374	-0.970198	3.6049
231842_at	KIAA1462	1.7697	-2.24769	-2.13352	-2.01686	-0.219662	-0.834771	-2.53661	-2.40977	-2.22162	-1.82756	3.59727
227618_at	-	1.8571	-2.24769	-2.13352	-0.275799	-2.22407	-1.70815	-1.89224	-1.65427	-1.77833	-1.73926	3.59636
236203_at	HLA-DQA1 /// LOC100507718 /// LOC100509457	2.22346	-2.62014	4.58821	-2.64581	-1.35341	-2.70068	-3.02459	-0.603141	-2.59407	-1.3692	3.59266
201625_s_at	INSIG1	6.33764	2.64088	2.30154	5.36098	2.24235	2.88554	4.11479	2.2351	0.20411	2.74816	3.58948
210321_at	GZMH	2.97964	-0.436172	-1.68084	-1.52269	0.779918	-0.976078	2.2052	-1.24425	-1.95986	-0.604346	3.58399
220062_s_at	MAGEC2	2.0934	-0.436172	-1.68084	-1.23081	-1.63793	-2.03978	-1.41579	-1.9638	-1.50868	-1.48923	3.58263
203173_s_at	C16orf62	4.69322	0.611881	-0.314171	-0.638056	0.189114	2.26003	2.19162	2.84893	1.74077	1.11127	3.58195
207522_s_at	ATP2A3	3.15667	-0.674331	-0.257716	-1.52269	-0.255551	-0.331282	0.551918	-0.778108	-0.11994	-0.423463	3.58014
239744_at	-	1.95913	-1.19974	-1.49408	-0.872093	-2.53184	-1.7814	-0.422295	-2.06558	-2.56144	-1.61606	3.57519
224595_at	SLC44A1	5.43575	1.99992	3.78573	1.91054	0.732826	-0.910757	1.02613	2.60177	3.75948	1.86321	3.57254
239213_at	SERPINB1	3.82495	-0.674331	1.13809	-0.872093	0.244616	0.795661	1.20604	0.441538	-0.198159	0.26017	3.56478
203397_s_at	GALNT3	2.68857	-1.19974	-0.515177	-2.37321	-1.93818	-1.21304	4.10829	-2.33179	-1.43418	-0.862127	3.5507
216942_s_at	CD58	5.34101	-0.674331	3.28938	3.77629	4.54231	4.60599	3.31291	-2.40977	-2.1057	1.79214	3.54887
201324_at	EMP1	2.22885	-2.45022	1.3412	-2.28234	-1.8364	-1.45501	1.08803	-2.33179	-2.537	-1.30794	3.53679
209771_x_at	CD24	3.11599	-1.75414	-2.37673	3.92113	-1.55578	3.35643	-2.23616	-0.446701	-2.22162	-0.414196	3.53018
214836_x_at	IGK@ /// IGKC /// LOC100294406	4.5066	0.318031	2.81716	1.85426	-0.785728	-1.70815	-1.70892	3.46591	3.59229	0.980606	3.52599
225502_at	DOCK8	2.98444	1.99992	1.98439	-2.43381	-2.35795	-1.11734	2.54632	-2.70008	-2.24278	-0.540167	3.5246
1553856_s_at	P2RY10	2.83142	0.318031	-0.515177	-1.33372	-1.7874	-1.37255	1.31691	-0.690306	-1.47096	-0.691896	3.52331
231040_at	-	2.84085	1.51041	-1.23433	-2.28234	-2.18055	1.27301	-0.792091	-2.40977	0.712444	-0.675401	3.51625
204967_at	SHROOM2	1.98381	-1.75414	-1.31435	-1.52269	-1.40872	-1.53401	-1.41579	-1.85784	-1.43418	-1.53022	3.51403
205885_s_at	ITGA4	3.86421	-1.75414	-2.59226	-2.19604	2.04098	3.43362	3.00034	3.60081	-2.7123	0.352627	3.51158
205034_at	CCNE2	4.10066	-2.014	2.27868	0.885315	-1.19685	0.083566	2.13124	0.238678	2.36934	0.596995	3.50366
204995_at	CDK5R1	1.49299	-1.75414	-2.64933	-1.93234	-2.22407	-1.96115	-1.79186	-2.06558	-1.6591	-2.0047	3.49769
212977_at	CXCR7	2.29467	0.611881	-2.29804	2.91779	-2.09404	-2.46353	-2.07217	-2.06558	-2.1057	-1.19617	3.49084
225763_at	RCSD1	2.84085	2.59686	2.89046	-1.83006	-1.35341	-2.26557	-1.89224	-1.04337	-2.24278	-0.642513	3.48336
226991_at	NFATC2	5.2083	3.4337	1.95373	1.19509	1.24615	1.89279	-0.71389	1.06091	3.77559	1.73051	3.4778
204506_at	PPP3R1	3.75591	1.43117	-0.45296	-0.275799	-0.998654	-0.331282	0.277378	-0.31186	2.89283	0.278853	3.47705
239307_at	-	2.67348	0.318031	-0.894035	0.07903	-0.64368	-1.70815	-1.70892	-0.860574	-0.911783	-0.79126	3.46474
233241_at	PLK1S1	1.29117	-1.75414	-2.22823	-2.70107	-2.1241	-2.26557	-2.6639	-2.40977	-1.11379	-2.15757	3.44874
227210_at	SFMBT2	2.86473	0.468737	-1.87934	0.184077	-0.912467	-0.577338	-1.79186	-1.65427	1.50651	-0.581995	3.44673
207571_x_at	C1orf38	2.56955	-0.0218747	-1.13323	-1.52269	-0.428093	-1.04687	-0.792091	-0.446701	-1.62165	-0.87665	3.4462
210017_at	MALT1	4.56857	0.468737	1.45729	1.97952	1.84737	1.58623	-1.30891	1.37472	1.58316	1.12352	3.44506
215460_x_at	BRD1	4.13076	0.468737	0.585439	0.849238	-0.184454	0.531098	1.99192	0.441538	0.806299	0.686226	3.44453
235359_at	LRRC33	3.35192	-0.436172	-0.314171	-0.872093	0.244616	-2.19565	2.28922	0.0765703	0.470369	-0.0921629	3.44408
204409_s_at	EIF1AY	3.31898	2.35158	4.2249	-2.28234	-2.70624	-2.40584	-2.60135	-2.40977	4.86631	-0.120345	3.43933
205928_at	ZNF443	2.13902	0.735317	-2.29804	-0.872093	-1.7874	-2.46353	-2.15552	0.821916	-2.35603	-1.29692	3.43595
205554_s_at	DNASE1L3	2.10909	-1.46489	-1.23433	-1.83006	-1.14338	-1.04687	-1.0406	-1.24425	-1.54442	-1.3186	3.42769
204635_at	RPS6KA5	3.31898	-1.19974	-0.894035	0.325027	-1.40872	-1.04687	1.81188	0.821916	0.766447	-0.103012	3.422
236341_at	CTLA4	1.35505	-2.24769	-2.22823	-2.43381	-1.63793	-2.11763	-2.15552	-1.4347	-2.22162	-2.05964	3.41469
203739_at	ZNF217	5.9027	-2.24769	3.19126	2.49594	2.75469	3.68832	2.53489	3.1226	4.38373	2.49047	3.41224
207857_at	LILRA2	1.54151	-1.46489	-1.49408	-2.43381	-2.16396	-2.03978	-1.41579	-1.85784	-2.00041	-1.85882	3.40033
224925_at	PREX1	2.67348	0.468737	-0.376514	-1.23081	-0.092219	-0.910757	-0.646991	-1.65427	-1.36597	-0.726099	3.39958
218273_s_at	PDP1	2.67348	-2.24769	-1.59606	0.130647	0.458413	0.458354	-2.53661	0.781854	-1.17907	-0.716269	3.38975
244040_at	KCNN3	1.6148	-1.75414	-2.05567	-0.872093	-1.11684	-1.45501	-1.98385	-2.56335	-2.32147	-1.7653	3.3801
1556172_at	-	1.68454	-2.24769	-2.05567	-0.481051	-1.7161	-1.62243	-1.59425	-1.54611	-2.2863	-1.6937	3.37824
204054_at	PTEN	3.76832	-0.674331	0.546484	0.418633	0.157619	0.421682	-0.356934	1.49629	1.16293	0.396547	3.37177
243927_x_at	KIAA1429	1.79903	-2.45022	-0.376514	-1.33372	-2.44212	-2.03978	-1.59425	-1.75225	-0.575292	-1.57052	3.36954
228284_at	TLE1	2.71573	-2.24769	-2.37673	-2.28234	-1.0673	1.89279	-2.39442	2.18081	1.07186	-0.652877	3.36861
227199_at	DIP2A	4.4432	1.1654	2.16419	1.96258	-0.363611	0.210862	1.71013	-0.446701	2.20179	1.07558	3.36762
213831_at	HLA-DQA1 /// LOC100507718 /// LOC100509457	4.47752	-0.436172	8.0164	-0.794002	0.798057	-1.11734	-1.59425	5.97464	-1.89863	1.11859	3.35893
227929_at	LIN7A	2.61491	-1.46489	3.05093	-1.93234	-2.32431	-2.26557	2.32864	-0.603141	-2.73858	-0.743657	3.35857
206215_at	OPCML	2.80576	-0.0218747	1.26748	-0.955642	-0.296721	-0.834771	-1.79186	-0.31186	-1.47096	-0.552025	3.35779
219594_at	NINJ2	3.60912	0.15632	0.995996	1.37861	-0.64368	-1.70815	-0.165098	-0.603141	2.63406	0.255615	3.3535
210497_x_at	SSX2 /// SSX2B	3.49653	-0.674331	-1.05447	6.38058	0.61623	-0.159311	-0.877489	-1.54611	-1.43418	0.156366	3.34017
235670_at	STX11	3.40772	-0.926486	1.98439	-0.087125	-1.8364	2.93071	1.1454	-1.65427	-1.0075	0.0685902	3.33912
218284_at	SMAD3	3.50509	1.1654	0.0243431	1.13973	-0.122455	-1.29846	0.229766	-0.957654	1.14942	0.166262	3.33882
219463_at	LAMP5	2.13902	-0.674331	-1.68084	-1.04251	-1.22328	-1.37255	-1.30891	-0.860574	-1.3963	-1.19491	3.33394
204520_x_at	BRD1	4.09869	0.318031	0.321504	1.02013	0.0748597	0.764466	2.42929	0.188504	1.0136	0.766298	3.33239
229973_at	C1orf173	0.84151	-2.45022	-2.77113	-2.19604	-2.1241	-2.70068	-2.39442	-2.48933	-2.76847	-2.4868	3.32831
212062_at	ATP9A	2.81656	-1.46489	2.41612	0.508019	-0.680034	-2.26557	-1.70892	0.924802	-1.77833	-0.5061	3.32266
203741_s_at	ADCY7	2.89673	-1.46489	1.87577	-2.01686	-1.93818	-2.03978	0.377021	0.49166	1.39318	-0.415259	3.31199
219010_at	C1orf106	2.98868	-0.674331	-0.593226	-1.93234	0.215356	-0.398324	-0.567207	2.04493	-0.597166	-0.312789	3.30147
242315_at	-	1.36815	-1.46489	-1.96347	-2.01686	-1.55578	-1.53401	-1.89224	-2.63659	-2.38654	-1.9313	3.29945
216191_s_at	TRDV3	3.06811	-2.45022	-2.22823	-2.50797	-1.87179	5.54024	-2.39442	4.75498	-0.687528	-0.230617	3.29873
1560013_at	PDXDC1	1.86868	-1.75414	-1.13323	-0.214447	-1.87179	-1.87733	-1.41579	-2.24237	-0.911783	-1.42761	3.29628
213733_at	MYO1F	3.58932	-0.926486	2.17706	-0.559387	0.863603	-1.11734	2.10346	0.238678	-0.410109	0.296186	3.29314
204639_at	ADA	4.97329	7.03263	0.741168	-1.93234	5.1984	-0.50299	4.67773	-1.85784	0.104172	1.68262	3.29068
236987_at	-	3.61497	1.1654	1.36869	-0.711444	0.389436	-1.11734	-1.70892	3.34689	-0.0995941	0.32914	3.28583
1563473_at	-	1.72711	-1.19974	-2.22823	-1.42126	-1.4324	-2.32567	0.862616	-2.48933	-2.22162	-1.55696	3.28407
211403_x_at	VCX2	3.03512	0.318031	-0.515177	0.918617	-0.319294	0.164739	-0.792091	-0.860574	-0.847961	-0.241714	3.27683
228964_at	PRDM1	5.28003	1.1654	1.73735	0.418633	0.389436	1.74826	5.2309	0.238678	5.10937	2.00475	3.27528
227087_at	INPP4A	5.21585	-1.46489	2.99491	3.24205	0.909261	2.38229	2.80307	2.2351	2.42967	1.94143	3.27442
210105_s_at	FYN	3.48756	1.66228	-1.96347	3.06441	-1.8364	2.27308	0.596381	-0.603141	-1.47096	0.215274	3.27228
204507_s_at	PPP3R1	3.59246	-0.674331	-0.971786	0.591719	0.129798	0.795661	0.326938	0.304948	2.06557	0.321065	3.2714
205884_at	ITGA4	3.44375	-2.45022	-2.64933	-1.23081	1.68923	3.36215	2.21955	3.21848	-2.73858	0.177559	3.26619
235536_at	SNORD89	2.15612	-1.75414	0.41511	-0.872093	-2.47476	-0.119513	1.08803	-2.40977	-2.73858	-1.10821	3.26434
219368_at	NAP1L2	1.99442	-2.24769	-2.97979	-0.034851	-0.092219	-2.32567	-2.32429	2.44976	-2.59407	-1.2686	3.26302
207281_x_at	VCX2	3.61497	0.963912	0.62342	1.02013	0.890013	-0.398324	-0.225078	0.441538	-0.484303	0.353913	3.26105
205123_s_at	MSANTD3-TMEFF1 /// TMEFF1	2.04629	-2.014	0.501575	2.49594	-2.01603	-2.03978	-1.70892	-2.56335	-2.35603	-1.21258	3.25886
201462_at	SCRN1	2.87854	1.66228	-1.59606	-0.955642	-0.870028	-1.70815	-0.567207	-2.24237	3.2356	-0.380196	3.25873
235228_at	CCDC85A	1.29117	-2.62014	-2.64933	1.43035	-2.47476	-2.03978	-2.32429	-2.40977	-2.63491	-1.96533	3.2565
34449_at	CASP2	2.38446	-1.32623	-1.36453	-1.04251	-1.20892	-1.01154	-0.915106	-0.459049	0.354396	-0.871687	3.25615
240265_at	TRAF3IP3	1.47947	-2.014	-1.68084	-1.83006	-0.64368	-2.03978	-0.877489	-2.63659	-2.45623	-1.77233	3.25181
220307_at	CD244	2.72595	-1.46489	-0.894035	-1.42126	0.129798	1.34065	0.631533	-1.14314	-1.36597	-0.523414	3.24936
235408_x_at	ZNF117	1.90509	-0.926486	-0.807164	-2.43381	-2.18055	-2.03978	-2.23616	-2.24237	2.20552	-1.3326	3.23769
1561030_at	TMC7	0.647109	-2.45022	-2.82373	-2.76404	-2.18055	-2.5909	-2.53661	-2.70008	-2.63491	-2.58513	3.23224
224516_s_at	CXXC5	2.97964	3.64432	-1.13323	-0.343647	-2.22407	-1.70815	-1.2289	-1.9638	2.93676	-0.252589	3.23223
1558217_at	SLFN13	2.82609	-2.45022	-1.13323	1.40706	-0.64368	-1.62243	0.50993	0.0765703	0.613027	-0.405371	3.23146
225033_at	ST3GAL1	4.09869	-1.46489	2.20247	-0.794002	1.45542	3.37834	2.30361	-1.65427	1.52007	0.868342	3.23035
240529_at	-	3.00083	-2.014	0.321504	-0.343647	-0.428093	-0.219486	0.132558	0.0144282	0.712444	-0.228037	3.22886
232686_at	SIGLEC17P	2.56955	-0.674331	-0.314171	-1.93234	-0.725418	-1.04687	2.32864	-1.24425	-1.6591	-0.658479	3.22802
226853_at	BMP2K	3.43521	1.66228	-0.515177	1.0485	-1.30729	1.73323	0.792422	-1.4347	-0.297374	0.210236	3.22498
239146_at	CLDND1	2.03606	-1.19974	0.968957	-2.11253	-1.40872	-1.62243	-0.646991	-2.63659	-0.847961	-1.18825	3.22431
233329_s_at	KRCC1	3.18286	-1.75414	2.5201	0.469901	0.708439	-1.70815	-1.41579	-1.65427	2.52543	-0.0385602	3.22142
235048_at	FAM169A	3.25253	1.1654	1.77292	3.22128	-1.30729	-2.19565	-2.23616	-1.54611	1.37505	0.0311814	3.22135
223058_at	FAM107B	6.44974	3.78612	3.87083	3.79405	-1.27963	1.60562	3.90596	4.77959	5.42108	3.23545	3.21429
240064_at	-	2.50502	-0.926486	0.321504	-1.23081	-0.575853	-1.62243	1.42144	-2.24237	-0.751905	-0.700863	3.20589
225768_at	NR1D2	3.11987	-2.45022	1.0826	1.69674	-0.785728	-1.21304	1.31691	0.49166	-0.791939	-0.0816269	3.20149
219961_s_at	PLK1S1	4.07915	2.18411	1.87577	-0.214447	-0.428093	1.34065	-2.07217	2.38982	1.97874	0.881799	3.19735
203508_at	TNFRSF1B	3.19072	-0.0218747	-0.13931	-1.23081	-0.830247	-0.636536	2.75402	0.536569	-0.429315	0.000312063	3.19041
227817_at	PRKCB	2.01747	-1.46489	-1.05447	-0.794002	-1.40872	-0.280962	-1.52078	-1.34716	-1.43418	-1.16314	3.18061
202221_s_at	EP300	3.16796	0.856366	0.134185	-1.72052	-0.750658	0.972099	-1.41579	0.858642	0.981287	-0.0105483	3.1785
1568817_at	-	3.52277	1.99992	1.80645	0.469901	-2.0609	1.80087	-2.53661	-2.24237	3.52437	0.345204	3.17757
216705_s_at	ADA	4.4628	5.03774	-0.0818579	-1.42126	5.22073	-1.11734	4.30561	-1.14314	-0.517382	1.28539	3.17741
204224_s_at	GCH1	6.61562	3.31221	3.36366	4.89398	1.96478	4.40845	4.66713	3.09447	1.8221	3.44085	3.17477
231159_at	CXorf51A /// CXorf51B	2.28779	-0.674331	-1.31435	-0.414161	-0.64368	-1.29846	-0.422295	-0.778108	-1.54442	-0.886225	3.17402
214111_at	OPCML	1.79903	-1.46489	0.808397	-1.63479	-1.91192	-1.96115	-2.23616	-0.446701	-2.1443	-1.37394	3.17297
217143_s_at	YME1L1	3.49056	-1.46489	-2.05567	-2.37321	-1.01574	6.12203	-2.39442	5.06314	0.694673	0.32199	3.16857
211814_s_at	CCNE2	3.15242	-1.46489	1.41445	0.07903	-0.575853	-0.577338	1.2381	0.304948	-0.517382	-0.0123658	3.16479
229649_at	NRXN3	1.90509	-1.46489	-0.807164	-2.28234	-2.1241	-2.26557	-1.70892	2.89775	-2.2863	-1.25519	3.16028
216379_x_at	CD24	3.06006	-1.19974	-1.31435	3.59686	-0.575853	3.15405	-1.79186	-0.525092	-2.1443	-0.100034	3.1601
227726_at	RNF166	2.82133	1.58694	-1.31435	0.629622	-1.8364	-0.119513	-0.492967	-0.860574	-0.297374	-0.338076	3.15941
233813_at	PPP1R16B	1.99442	2.18411	-1.78333	-1.83006	-2.32431	-1.87733	-0.101393	-2.06558	-1.50868	-1.16332	3.15774
217147_s_at	TRAT1	0.564492	-2.45022	-2.64933	-2.70107	-2.44212	-2.75167	-2.60135	-2.63659	-2.45623	-2.58607	3.15057
223608_at	EFCAB2	1.21344	-0.926486	-2.22823	-2.64581	-2.58144	-1.96115	-2.47001	-2.15217	-0.517382	-1.93534	3.14878
1558028_x_at	LOC647979	2.49461	-2.78154	-1.49408	-0.711444	-0.534933	-1.87733	1.6278	0.188504	0.376763	-0.650782	3.14539
208322_s_at	ST3GAL1	3.49653	-0.215649	0.134185	-0.794002	0.798057	1.52937	0.596381	-1.24425	2.02598	0.35376	3.14277
1558385_at	-	1.56872	-0.674331	-1.96347	-1.72052	-2.41775	-2.40584	-0.953732	-1.54611	-0.887129	-1.57111	3.13983
218927_s_at	CHST12	4.59127	-0.436172	1.80645	0.987208	4.13792	0.301331	2.45453	1.67044	0.694673	1.45205	3.13923
203758_at	CTSO	3.0651	0.15632	2.44909	-2.28234	0.511002	-1.11734	1.17515	-1.85784	0.39618	-0.0712215	3.13632
1552400_a_at	C15orf27	2.53365	-0.926486	-0.0259637	2.35621	-0.785728	-1.04687	-1.41579	-1.4347	-1.50868	-0.598501	3.13215
238532_at	DPF3	2.06149	1.25657	-1.13323	-0.343647	-2.0609	-1.53401	-0.877489	-2.24237	-1.5891	-1.06552	3.12701
215921_at	NPIPL3	2.13232	-2.45022	-0.894035	0.987208	-1.91192	-0.910757	-0.225078	-1.24425	-1.28552	-0.991821	3.12414
224046_s_at	PDE7A	3.53226	-1.46489	1.60478	1.27954	-0.184454	1.02428	0.714091	1.80714	-1.50868	0.408977	3.12328
223853_at	BVES	1.05252	-2.014	-2.37673	-1.83006	-1.7874	-2.26557	-2.6639	-2.24237	-1.32863	-2.06358	3.1161
207761_s_at	METTL7A	3.79191	4.15797	2.80891	2.52146	-1.59686	-2.11763	-1.79186	-2.06558	3.493	0.676175	3.11573
230218_at	HIC1	2.35925	-1.75414	-1.78333	-1.63479	-0.912467	0.379062	0.471812	-0.0443342	-0.716394	-0.749323	3.10858
203845_at	KAT2B	3.64892	-2.014	1.52215	2.08012	-0.319294	-0.699079	1.1179	0.924802	1.73303	0.543204	3.10571
204633_s_at	RPS6KA5	4.3952	0.468737	0.134185	2.26071	-0.64368	0.337393	4.17975	2.37642	1.21575	1.29116	3.10404
1554411_at	CTNNB1	1.45359	-2.24769	-1.31435	-2.11253	-2.09404	-2.03978	-1.70892	-1.34716	-0.175253	-1.62996	3.08356
218812_s_at	ORAI2	2.79185	-0.0218747	0.546484	-0.638056	0.951643	-1.96115	-1.2289	-1.04337	1.0616	-0.291703	3.08356
209811_at	CASP2	2.39089	-2.014	-0.205715	-0.638056	-1.87179	-0.767392	-0.877489	-0.690306	1.54387	-0.69011	3.081
209480_at	HLA-DQB1	2.84495	-1.75414	5.34468	-2.37321	0.301694	-2.03978	-2.23616	3.36895	-2.49457	-0.235317	3.08027
1553645_at	CCDC141	1.13136	-0.436172	-0.593226	-2.43381	-2.38336	-2.64353	-2.47001	-1.9638	-2.66495	-1.94861	3.07997
214538_x_at	RGS6	3.29088	1.87361	-0.0818579	-0.087125	0.244616	-0.0659696	0.326938	0.0765703	-0.546329	0.217556	3.07332
213036_x_at	ATP2A3	3.83265	1.06612	1.05098	-0.872093	0.823613	0.826647	1.42144	0.7038	1.09621	0.76459	3.06806
226372_at	CHST11	3.43093	2.24153	-1.13323	1.13973	1.55047	0.083566	2.90424	-2.24237	-1.62165	0.365285	3.06564
203761_at	SLA	2.91582	0.735317	-0.515177	-1.04251	0.680816	-0.699079	0.229766	-0.377606	-0.198159	-0.148329	3.06415
223059_s_at	FAM107B	6.63773	4.99585	4.70091	4.00003	-1.4324	1.62611	4.35579	4.70257	5.64735	3.57453	3.0632
204798_at	MYB	6.18015	3.05341	1.75463	3.73605	2.65695	3.12796	3.7087	2.49422	4.43395	3.12073	3.05942
213416_at	ITGA4	4.52664	0.963912	-1.87934	-0.087125	3.48597	3.85032	3.67461	3.8561	-2.1057	1.46984	3.0568
202694_at	STK17A	2.02886	-0.215649	-0.894035	-1.23081	-1.14338	-1.7814	-0.877489	-1.54611	-0.517382	-1.02578	3.05464
266_s_at	CD24	1.45206	-2.45022	-2.43766	1.77159	-2.6013	0.0561462	-2.53661	-2.0138	-2.59956	-1.60143	3.05348
235875_at	-	3.18286	0.856366	-0.376514	0.241827	0.489079	2.5193	-1.0406	-1.4347	-0.198159	0.132075	3.05079
227812_at	TNFRSF19	0.614636	-2.45022	-2.59226	-2.37321	-2.2938	-2.32567	-2.60135	-2.24237	-2.59407	-2.43412	3.04876
213711_at	KRT81	2.92915	-0.674331	-0.376514	0.130647	1.20971	-0.577338	0.132558	0.0144282	-0.80761	-0.118556	3.0477
228291_s_at	PLK1S1	4.43486	3.52277	2.0854	0.130647	0.951643	1.74826	-2.47001	2.04493	3.14221	1.39448	3.04037
205122_at	MSANTD3-TMEFF1 /// TMEFF1	2.41556	-2.62014	0.995996	2.57885	-0.494614	-1.62243	-0.567207	-2.15217	-1.11379	-0.624437	3.03999
225484_at	CEP41	3.09742	1.99992	-0.0818579	-0.214447	-1.30729	-0.119513	0.862616	0.0765703	-0.751905	0.0580116	3.03941
227353_at	TMC8	2.89221	3.54358	-1.23433	-0.638056	-0.457181	-0.767392	-0.792091	-0.31186	-0.517382	-0.14684	3.03905
228795_at	PRKCB	2.11688	-0.436172	-1.31435	-1.12971	-0.363611	-0.331282	-0.567207	-1.75225	-1.43418	-0.916094	3.03297
1557749_at	EHBP1L1	1.27561	-2.014	-2.29804	-2.28234	-1.91192	-1.70815	-0.356934	-1.85784	-1.62165	-1.75636	3.03197
208650_s_at	CD24	1.74731	-2.24769	-2.52852	2.23273	-2.18055	1.36198	-2.60135	-1.75225	-2.56144	-1.28464	3.03195
239348_at	-	3.49951	1.25657	-0.0259637	1.56828	-0.219662	-0.159311	0.277378	0.6655	0.39618	0.469872	3.02964
210510_s_at	NRP1	1.70856	-1.75414	-2.05567	0.184077	-1.19685	-0.767392	-2.07217	-1.4347	-1.47096	-1.32097	3.02954
204118_at	CD48	5.05558	3.05341	-0.593226	5.34708	1.55047	-0.636536	5.89918	-0.690306	2.32194	2.0315	3.02408
229739_s_at	FAM116B	2.43437	-2.014	-0.0259637	-1.04251	0.00724271	1.25208	1.60885	-2.40977	-2.07826	-0.587791	3.02216
235582_at	E2F2	2.17861	-1.46489	-1.05447	-1.33372	-0.0577074	-0.331282	-1.12779	-1.75225	0.376763	-0.843169	3.02178
202241_at	TRIB1	5.68483	5.09102	2.49168	1.94544	-0.494614	2.95898	2.23464	3.1488	3.94185	2.66472	3.02011
202156_s_at	CELF2	2.64213	-2.014	1.54503	3.53948	-0.870028	-1.87733	0.751545	-2.40977	-1.6591	-0.374271	3.0164
210915_x_at	TRBC1	1.97741	-1.75414	-1.59606	-0.414161	-1.27963	-1.11734	0.229766	-0.860574	-1.50868	-1.0376	3.01502
235230_at	PLCXD2	1.55589	-2.24769	-1.49408	-2.37321	-1.30729	-1.21304	-1.89224	-1.54611	0.433232	-1.45505	3.01095
206627_s_at	SSX1	1.25988	-2.014	-2.59226	2.74284	-2.22407	-2.40584	-2.6639	-2.24237	-2.59407	-1.74921	3.00909
218259_at	MKL2	5.05962	1.34567	2.98866	2.57885	1.66252	1.64363	1.51746	1.67044	3.0324	2.05495	3.00467
204269_at	PIM2	5.50587	3.17299	3.05692	1.65254	1.96478	1.36198	3.90596	2.1644	2.75306	2.50408	3.0018
206478_at	KIAA0125	1.51819	-1.75414	-1.78333	-2.11253	-0.156819	-2.11763	-0.792091	-1.65427	-1.47096	-1.48022	2.99841
235766_x_at	RAB27A	4.97463	1.66228	3.95573	2.61453	-0.494614	0.639308	2.88581	2.19435	2.36934	1.97834	2.99629
235059_at	RAB12	1.69498	-0.674331	-1.78333	0.07903	-1.35341	-2.03978	-2.15552	-1.54611	-0.911783	-1.29815	2.99313
215189_at	KRT86 /// LOC100509764	3.36832	-0.0218747	1.56476	1.35449	0.0748597	1.12931	0.229766	-0.236967	-1.05236	0.380248	2.98807
205081_at	CRIP1	6.66316	1.87361	5.36762	-0.087125	3.1417	6.10577	3.09336	5.12749	4.78134	3.67547	2.98769
223434_at	GBP3	1.88814	0.856366	-2.4418	-0.711444	-1.7161	1.50745	-1.98385	-2.33179	-1.92581	-1.09337	2.98151
47069_at	PRR5	2.81117	0.854138	-0.776959	-0.807762	1.22912	0.129338	-0.348553	-0.77293	-0.856418	-0.168753	2.97993
1559213_at	-	0.438799	-2.24769	-2.52852	-2.43381	-2.53184	-2.46353	-2.6639	-2.63659	-2.76847	-2.53429	2.97309
1557060_at	-	1.91294	-0.926486	-0.13931	0.184077	-1.48219	-1.21304	-1.98385	-1.24425	-1.6591	-1.05802	2.97095
209605_at	TST	4.14034	0.611881	2.80891	0.418633	0.61623	1.12931	2.1179	0.536569	1.1706	1.17625	2.96408
218850_s_at	LIMD1	3.40494	-0.926486	1.26748	1.27954	0.435679	0.083566	1.71013	0.441538	-0.716394	0.446882	2.95805
223566_s_at	BCOR	4.40914	-0.215649	2.09803	2.50766	3.23482	3.66474	0.631533	1.77025	-2.07826	1.45164	2.9575
205396_at	SMAD3	1.77954	-1.75414	-1.13323	-0.214447	-1.48219	-1.04687	-1.12779	-1.14314	-1.50868	-1.17631	2.95586
206687_s_at	PTPN6	4.168	3.17299	1.3412	0.918617	1.67524	1.34065	0.0770565	0.536569	0.646206	1.21357	2.95443
222294_s_at	RAB27A	4.29649	1.66228	2.6727	1.85426	-0.494614	0.121031	1.51746	0.996422	2.40795	1.34219	2.95431
225946_at	RASSF8	2.39089	0.856366	-1.68084	-0.15133	-2.16396	0.121031	0.551918	-1.4347	-0.575292	-0.559601	2.95049
236451_at	-	1.79053	-2.24769	-0.894035	0.130647	-0.494614	-2.5909	0.792422	-1.24425	-2.7123	-1.15759	2.94812
244422_at	-	1.88814	-1.75414	-1.31435	-0.214447	-1.4324	-0.577338	-1.79186	0.781854	-2.1772	-1.05998	2.94812
238600_at	JAKMIP1	4.61362	2.29674	1.50183	2.5437	1.63097	2.71496	2.6859	1.60976	-1.62165	1.67028	2.94335
1405_i_at	CCL5	5.74561	0.910179	-0.0536402	6.57243	2.60954	6.34607	2.25394	1.84254	1.94003	2.80264	2.94297
221571_at	TRAF3	5.03223	3.85227	2.77483	4.17841	1.19028	2.10811	2.90424	1.82466	-2.1057	2.09089	2.94134
206700_s_at	KDM5D	2.84085	3.52277	2.13809	-1.83006	-1.19685	-1.11734	-2.23616	-2.40977	2.32624	-0.100386	2.94123
236726_at	RGS6	1.6148	-0.926486	-1.49408	-1.63479	-0.785728	-1.45501	-1.0406	-1.34716	-1.92581	-1.32621	2.941
205718_at	ITGB7	4.29167	0.856366	1.89036	0.849238	0.355796	0.257698	4.40488	0.536569	1.68166	1.35407	2.93759
224451_x_at	ARHGAP9	2.5161	1.66228	-1.23433	-1.23081	0.61623	-1.53401	0.825602	-1.24425	-1.21754	-0.419602	2.9357
242759_at	-	2.86473	2.40281	-1.31435	0.550007	-0.945269	-0.50299	0.277378	-0.690306	-0.297374	-0.0650117	2.92975
202581_at	HSPA1A /// HSPA1B	5.18344	1.80453	2.50996	1.85426	1.97624	2.18744	2.32864	2.15057	3.2397	2.25642	2.92702
223423_at	GPR160	4.94638	-0.674331	4.56461	2.88951	0.458413	1.12931	4.84915	3.46032	-0.517382	2.01995	2.92643
221701_s_at	STRA6	3.54349	1.43117	-0.0818579	0.629622	0.951643	0.0281951	1.17515	0.49166	0.340701	0.620786	2.92271
1557113_at	LOC283588	1.32428	-1.46489	-2.37673	-1.83006	-1.8364	-2.32567	0.631533	-2.06558	-1.50868	-1.59706	2.92134
224596_at	SLC44A1	6.49131	2.91742	4.86291	4.57111	1.30361	1.92622	3.55701	4.54257	4.89753	3.5723	2.91902
213237_at	C16orf88	4.57123	0.963912	1.19157	3.47376	1.24615	1.50745	1.42144	1.56461	1.87584	1.65559	2.91564
227792_at	ITPRIPL2	4.90047	1.87361	-2.05567	0.282245	1.25934	3.97748	4.3503	3.424	2.77145	1.98534	2.91513
227503_at	-	0.472111	-2.45022	-2.52852	-2.81671	-2.70624	-2.64353	-2.82377	-2.48933	-1.05236	-2.43884	2.91095
201811_x_at	SH3BP5	5.27189	2.35158	1.64373	1.96258	0.355796	3.2878	1.73031	3.18632	4.37464	2.36159	2.91029
209610_s_at	SLC1A4	4.64188	3.50204	-0.13931	2.68334	2.79925	4.36116	-1.41579	-1.04337	3.12899	1.73454	2.90734
205242_at	CXCL13	0.817838	-1.75414	-1.59606	-2.28234	-1.11684	-2.52615	-2.23616	-2.48933	-2.7123	-2.08916	2.907
230760_at	ZFY	1.46582	-2.014	0.808397	-2.19604	-2.25924	-2.52615	-2.32429	-2.40977	1.39318	-1.44099	2.90681
202984_s_at	BAG5	3.91475	-0.215649	1.13809	1.56828	0.632701	0.701611	1.31691	0.7038	2.21944	1.00815	2.9066
201212_at	LGMN	2.16272	-0.674331	-0.807164	3.07233	-2.09404	0.565204	-1.59425	-2.48933	-1.92581	-0.743423	2.90614
204552_at	INPP4A	3.25253	-1.75414	1.43297	1.25196	-0.575853	1.38458	0.825602	0.238678	-0.0309875	0.346602	2.90593
91816_f_at	MEX3D	2.6063	-2.3454	-0.314171	0.15761	-1.25118	0.079076	-0.132894	-0.957654	2.4414	-0.290402	2.8967
205407_at	RECK	2.3168	-2.014	0.0243431	1.7359	-1.35341	-0.119513	-0.0371982	-1.9638	-0.887129	-0.576852	2.89365
206695_x_at	ZNF43	2.13902	-1.46489	-1.78333	-1.72052	2.40637	-1.29846	-0.422295	-0.690306	-1.05236	-0.753223	2.89225
219634_at	CHST11	2.93246	-0.436172	-1.13323	0.629622	1.09278	0.301331	2.82962	-1.65427	-1.25909	0.0463246	2.88613
241749_at	MURC	0.769801	-1.75414	-1.49408	-1.63479	-2.38336	-2.32567	-2.47001	-2.24237	-2.537	-2.10518	2.87498
232024_at	GIMAP2	3.50916	-1.46489	2.42771	3.85096	-1.91192	1.50745	2.77421	-2.56335	0.470369	0.636316	2.87284
1555829_at	ESYT2	1.64067	-2.24769	-2.29804	1.45477	-1.48219	-1.45501	-0.225078	-1.24425	-2.35603	-1.23169	2.87236
201810_s_at	SH3BP5	4.53629	0.611881	1.0268	1.67611	0.680816	2.61191	1.64916	2.461	2.59543	1.66414	2.87215
200648_s_at	GLUL	3.19762	-1.19974	4.48735	1.45477	-1.8364	-2.40584	6.86005	-2.15217	-2.59407	0.326743	2.87088
203514_at	MAP3K3	3.78092	1.06612	0.66504	0.0199291	0.823613	0.491205	1.51746	0.924802	1.86289	0.921382	2.85954
227249_at	NDE1	6.46892	4.89018	3.23589	4.83566	2.19507	3.7941	3.51909	1.71245	4.70579	3.61103	2.85789
206641_at	TNFRSF17	1.22609	1.99992	-2.05567	-2.19604	-1.35341	-2.32567	-2.23616	-2.48933	-2.38654	-1.63036	2.85645
229695_at	-	2.33193	0.963912	-1.31435	0.325027	-2.38336	-2.52615	0.0770565	-0.778108	1.4399	-0.52451	2.85644
240327_at	-	1.42723	-1.46489	-1.59606	-2.28234	-1.40872	-1.96115	-0.165098	-0.957654	-1.5891	-1.42813	2.85536
219400_at	CNTNAP1	3.10869	-1.46489	2.0287	2.91779	0.632701	-0.834771	-0.792091	-1.04337	0.587584	0.253957	2.85473
214035_x_at	LOC399491	5.76951	2.45189	2.27868	3.40333	3.36824	2.66502	3.06334	2.66083	3.4625	2.91923	2.85028
235027_at	FLJ43489	1.4397	1.06612	-2.77113	0.184077	-0.092219	-2.52615	-2.15552	-2.56335	-2.42416	-1.41029	2.84999
204225_at	HDAC4	3.2352	-1.46489	1.16604	0.418633	-1.35341	-0.577338	1.85272	1.47278	1.59175	0.388286	2.84692
210069_at	CHKB-CPT1B /// CPT1B	3.47474	4.43158	-1.31435	-0.638056	0.389436	0.301331	0.0770565	-0.377606	2.16485	0.62928	2.84546
203392_s_at	CTBP1	5.61943	1.1654	3.05093	3.93883	1.66252	3.47525	3.1812	1.64963	4.08358	2.77592	2.84351
1553102_a_at	CCDC69	1.5299	-0.926486	-2.29804	-1.83006	-1.7161	-1.62243	-0.225078	-2.63659	0.766447	-1.31104	2.84094
228531_at	SAMD9	3.73709	2.06296	2.3372	-1.04251	-0.870028	0.946268	3.07818	-2.77342	3.44047	0.897391	2.8397
214130_s_at	LOC728802 /// PDE4DIP	2.0934	-2.24769	-0.807164	0.747164	-2.09404	-0.834771	1.47024	-0.236967	-1.95986	-0.745385	2.83878
229687_s_at	PRDM11	0.817838	-2.45022	-2.13352	-2.43381	-2.01603	-2.5909	-2.07217	-1.85784	-0.597166	-2.01896	2.83679
219734_at	SIDT1	1.47947	-0.674331	-1.05447	-2.50797	0.301694	-1.70815	-2.07217	-2.33179	-0.80761	-1.35685	2.83632
226319_s_at	ALYREF	6.30122	-0.436172	2.22744	4.00844	3.20931	5.24842	3.07128	4.3604	6.03615	3.46566	2.83557
229686_at	P2RY8	2.58155	4.93734	0.870822	-2.43381	-0.296721	-1.53401	0.17909	-1.9638	-1.77833	-0.252427	2.83398
222204_s_at	RRN3	5.23827	-0.0218747	3.0923	3.20562	0.972391	3.21483	2.77421	3.03852	2.98265	2.40733	2.83094
1555250_a_at	CPEB3	0.667724	-2.24769	-1.87934	-1.52269	-2.47476	-2.52615	-2.39442	-2.24237	-2.00041	-2.16098	2.8287
205042_at	GNE	4.75484	1.1654	2.66423	2.59062	2.06479	2.78709	2.27641	-1.9638	3.82833	1.92663	2.82821
211899_s_at	TRAF4	2.82133	-0.926486	-0.314171	0.508019	-0.64368	0.673073	0.931462	0.0765703	-0.358954	-0.00677059	2.8281
236506_at	-	1.94171	-2.45022	-1.13323	0.241827	-1.4324	-1.62243	-1.2289	0.399	0.141744	-0.885576	2.82728
224836_at	TP53INP2	2.90181	0.15632	-0.0818579	-1.12971	2.04098	-1.04687	0.551918	-0.377606	0.485636	0.074851	2.82696
202949_s_at	FHL2	2.79185	3.70032	2.11055	-1.33372	-0.830247	0.673073	-1.52078	-1.14314	-1.92581	-0.033719	2.82557
232181_at	PPARGC1B	2.65822	0.735317	-1.68084	0.130647	-1.55578	-0.699079	0.377021	-0.690306	2.04904	-0.166748	2.82497
1552388_at	FLJ30901	2.5161	0.468737	-0.45296	-0.275799	-0.397686	-0.398324	-0.877489	-0.525092	0.0168845	-0.305216	2.82132
219812_at	PVRIG	1.91294	-0.0218747	-1.23433	-1.63479	-0.64368	-0.636536	-0.71389	-1.85784	-0.517382	-0.907541	2.82048
221840_at	PTPRE	2.67348	1.87361	0.501575	-0.343647	-1.01574	-1.45501	-0.953732	0.6655	-0.410109	-0.142195	2.81567
222838_at	SLAMF7	1.81825	2.06296	-2.05567	1.1112	-0.945269	-2.32567	-1.79186	-1.85784	-2.1443	-0.993308	2.81156
202158_s_at	CELF2	3.18286	-1.75414	1.99689	4.1216	-0.601832	-0.449479	1.90692	-2.24237	0.0675654	0.380646	2.80222
206182_at	ZNF134	1.86868	-1.19974	-1.31435	-0.711444	-0.601832	-0.50299	-0.225078	-1.4347	-1.47096	-0.932635	2.80131
212486_s_at	FYN	0.971341	-1.46489	-2.4418	-0.087125	-2.41775	-1.11734	-2.39442	-2.40977	-2.2863	-1.82743	2.79877
203298_s_at	JARID2	4.18337	0.15632	2.99491	2.75334	0.751616	1.48743	1.443	-0.525092	2.02069	1.38528	2.79809
225619_at	SLAIN1	4.19398	2.88175	2.95168	0.0199291	-1.01574	1.10422	1.2381	2.01268	1.98636	1.39737	2.79661
207666_x_at	SSX3	2.13902	-1.19974	-1.23433	5.68227	-1.01574	-2.03978	-1.59425	-1.85784	-2.00041	-0.657477	2.7965
223565_at	MZB1	2.88766	-0.0218747	4.69277	-2.01686	0.61623	0.121031	1.02613	-2.06558	-1.62165	0.0912731	2.79639
237297_at	FAM53B	1.32428	-2.24769	-1.31435	-2.11253	-0.870028	-0.976078	-1.41579	-1.24425	-1.5891	-1.47123	2.79551
205804_s_at	TRAF3IP3	4.1949	0.611881	2.95168	1.9973	2.48068	2.44744	2.66574	-0.603141	-1.32863	1.40287	2.79204
207042_at	E2F2	2.00179	-1.75414	-0.971786	-0.872093	0.00724271	-0.0659696	-1.2289	-1.04337	-0.378048	-0.788382	2.79017
222853_at	FLRT3	0.971341	-1.75414	-1.87934	-1.42126	-1.01574	-2.03978	-1.98385	-2.48933	-1.95986	-1.81791	2.78925
207739_s_at	GAGE1 /// GAGE12C /// GAGE12D /// GAGE12E /// GAGE12F /// GAGE12G /// GAGE12H /// GAGE12I /// GAGE12J /// GAGE2A /// GAGE2B /// GAGE2C /// GAGE2D /// GAGE2E /// GAGE3 /// GAGE4 /// GAGE5 /// GAGE6 /// GAGE7 /// GAGE8	2.00179	-1.75414	-1.96347	5.30539	0.779918	-2.26557	-2.23616	-2.15217	-1.95986	-0.780757	2.78255
204961_s_at	NCF1 /// NCF1B /// NCF1C	2.5161	1.73389	1.36869	-1.63479	-0.428093	-0.910757	-0.567207	-0.778108	-0.911783	-0.26602	2.78212
203881_s_at	DMD	2.84085	2.50086	-0.807164	1.91054	0.189114	1.36198	-0.877489	-2.77342	-1.0075	0.0621144	2.77873
217629_at	-	2.43981	-0.436172	2.05584	-1.63479	-0.680034	-1.53401	1.79161	-2.15217	-0.11994	-0.338708	2.77852
230917_at	-	1.13136	2.45189	-2.29804	-2.50797	-2.16396	-2.46353	-1.59425	-2.40977	-2.1772	-1.64535	2.77672
225414_at	RNF149	3.92171	1.87361	3.36366	2.62533	-2.25924	3.5731	4.72642	-2.48933	-2.24278	1.14635	2.77537
230063_at	ZNF264	2.54668	-0.674331	-2.22823	-2.37321	-0.397686	1.12931	-0.953732	1.39987	2.27205	-0.228245	2.77492
218294_s_at	NUP50	4.52353	0.15632	0.906289	1.545	1.4717	2.35145	2.54632	1.86021	3.16397	1.75016	2.77338
1570020_at	AACSP1	1.07067	-0.926486	-2.4418	0.241827	-1.63793	-2.52615	-1.98385	-2.48933	-1.84704	-1.70135	2.77201
1560014_s_at	PDXDC1	2.15612	0.611881	-0.13931	-0.559387	-0.457181	-1.62243	-0.71389	-1.54611	-0.484303	-0.61384	2.76996
221959_at	FAM110B	1.42723	-1.46489	-1.68084	-2.19604	-0.534933	-1.29846	-0.0371982	-2.24237	-1.28552	-1.34253	2.76976
242473_at	TRAF4	1.87557	-0.0218747	-0.894035	-1.63479	-1.27963	-0.767392	-1.0406	-1.4347	-0.0515684	-0.890573	2.76615
235695_at	INPP4A	2.05239	-2.014	1.0268	-0.414161	-1.27963	-0.331282	-0.877489	-0.957654	-0.847961	-0.711922	2.76431
239102_s_at	-	1.5299	-0.926486	-2.22823	-2.50797	-2.53184	-2.40584	-1.59425	-0.690306	3.01601	-1.23361	2.76351
205967_at	HIST1H4A /// HIST1H4B /// HIST1H4C /// HIST1H4D /// HIST1H4E /// HIST1H4F /// HIST1H4H /// HIST1H4I /// HIST1H4J /// HIST1H4K /// HIST1H4L /// HIST2H4A /// HIST2H4B /// HIST4H4	7.88017	7.5003	4.48458	5.22656	2.28721	5.08389	4.19696	5.5451	6.61683	5.11768	2.76249
208438_s_at	FGR	2.06853	-0.674331	-0.515177	-1.04251	-1.27963	0.0281951	0.0177405	-1.65427	-0.410109	-0.691261	2.75979
226402_at	CYP2U1	1.25988	-0.0218747	-1.31435	-2.11253	-2.18055	-1.7814	-2.6639	-0.377606	-1.54442	-1.49958	2.75946
202957_at	HCLS1	4.90174	4.76967	4.39886	3.07233	0.389436	-1.87733	3.42239	-1.54611	4.51803	2.14341	2.75833
225275_at	EDIL3	0.909964	-2.62014	-2.29804	-2.50797	-2.2938	-2.40584	-2.47001	-1.54611	1.36674	-1.8469	2.75686
224734_at	HMGB1	4.8126	3.76949	2.87418	0.241827	0.0915278	1.568	1.97616	2.18081	3.81708	2.06488	2.74771
210379_s_at	TLK1	2.60249	-0.926486	-0.732879	-0.15133	0.389436	-0.018531	0.471812	-0.31186	0.141744	-0.142262	2.74475
228869_at	SNX20	4.08809	4.03475	2.42771	0.987208	1.88677	1.8493	-1.12779	-1.24425	1.93891	1.34408	2.74401
211658_at	PRDX2	3.50916	-0.215649	3.58197	-0.15133	-0.296721	-0.219486	3.86832	-0.236967	-0.198159	0.766498	2.74266
201160_s_at	CSDA	5.46363	3.38721	-0.13931	5.60831	5.17111	-2.19565	6.58737	-1.75225	5.10313	2.72124	2.74239
202804_at	ABCC1	6.50094	1.51041	3.82599	4.18937	4.61321	4.06486	4.03654	3.19308	4.64011	3.7592	2.74174
227361_at	HS3ST3B1	1.82895	-2.45022	-0.205715	1.77644	-2.41775	-2.52615	1.05641	0.131663	-2.66495	-0.912534	2.74148
204669_s_at	RNF24	2.78148	0.468737	-0.45296	-1.04251	-1.19685	0.421682	0.931462	-0.690306	1.88285	0.0402634	2.74122
228314_at	LRRC8C	3.56321	-1.46489	2.406	0.783296	2.12575	2.52803	1.5405	-1.54611	0.20411	0.822086	2.74112
208309_s_at	MALT1	5.1345	3.05341	2.71808	2.17324	3.22188	2.97291	1.73031	2.67055	0.613027	2.39417	2.74033
214870_x_at	LOC100288332 /// LOC100506193 /// LOC642778 /// LOC642799 /// NPIP /// PKD1P1	6.11028	3.28646	3.0923	3.80002	2.87467	3.63101	4.00789	2.77096	3.50971	3.37163	2.73866
212053_at	PDXDC1	5.64631	2.12238	3.22884	3.73044	2.55211	2.71496	3.0332	2.80724	3.09113	2.91004	2.73628
224507_s_at	MGC12916	1.88814	-0.674331	-1.68084	-0.638056	-1.35341	-1.29846	1.31691	-0.525092	-1.92581	-0.847385	2.73552
232051_at	CCDC102A	3.0925	-0.436172	-0.732879	0.591719	-0.912467	0.764466	1.20604	1.18527	1.21575	0.360216	2.73228
207493_x_at	SSX2 /// SSX2B	2.61491	-0.926486	-1.41652	6.3168	-0.0577074	-0.636536	-1.2289	-1.85784	-1.11379	-0.115123	2.73003
204872_at	TLE4	3.64892	3.52277	2.42771	-1.52269	0.244616	0.859298	-1.98385	1.09776	2.70834	0.919245	2.72967
209916_at	DHTKD1	2.93246	1.66228	0.0831696	0.184077	-1.7161	-0.577338	-0.492967	-0.778108	3.28366	0.206085	2.72637
232843_s_at	DOCK8	1.79903	-1.75414	1.87577	-2.19604	-2.32431	-0.398324	2.19162	-2.56335	-2.24278	-0.926444	2.72547
236554_x_at	TMC8	1.71691	-0.0218747	-1.68084	-1.63479	-1.01574	-1.7814	-0.356934	-0.860574	-0.687528	-1.00496	2.72187
227801_at	TRIM59	3.41128	-0.926486	3.3344	-1.42126	-0.945269	2.00028	-2.07217	1.94808	3.60507	0.690331	2.72095
232687_at	-	1.65009	-2.014	-1.05447	-0.275799	-2.22407	2.43588	-1.79186	-1.75225	-1.84704	-1.06545	2.71554
227115_at	LOC100506870	2.11688	-2.014	-0.376514	-0.711444	-0.750658	-0.219486	0.900636	-0.957654	-0.638086	-0.595901	2.71278
203147_s_at	TRIM14	3.24988	-1.46489	0.906289	0.849238	0.301694	1.02428	1.17515	1.49629	0.0330762	0.540143	2.70973
229732_at	ZNF823	1.8384	0.468737	-2.52852	0.37511	-2.2938	-2.5909	-0.356934	2.15057	-2.1772	-0.869116	2.70751
226100_at	MLL5	4.41684	1.25657	2.0287	1.16771	0.157619	2.56599	1.7735	0.858642	3.8978	1.71332	2.70353
235415_at	RPRD2	1.39558	-1.75414	-2.22823	-0.343647	-1.14338	-1.62243	-1.41579	-1.65427	-0.297374	-1.30741	2.70299
223322_at	RASSF5	5.08079	2.29674	2.97345	1.27954	3.33146	2.37343	3.94776	1.12629	1.72264	2.38142	2.69938
223866_at	ARMC2	0.472111	-1.46489	-2.52852	-2.50797	-2.18055	-1.96115	-2.32429	-2.48933	-2.35603	-2.22659	2.6987
221501_x_at	LOC100288332 /// LOC642778 /// LOC642799 /// PKD1P1	6.79028	3.85227	3.74925	4.40365	4.59855	3.77282	4.37595	3.37411	4.61215	4.09234	2.69793
210166_at	TLR5	2.33777	-1.19974	-0.971786	-0.955642	1.38497	0.531098	-1.0406	-1.75225	1.13786	-0.35826	2.69603
240798_at	-	2.83496	0.735317	-0.652425	1.25196	-0.912467	-0.50299	-0.225078	-0.31186	1.75868	0.142643	2.69232
227489_at	SMURF2	2.0934	-1.46489	-1.41652	1.19509	-0.64368	-1.53401	-1.2289	-1.85784	2.16197	-0.598598	2.692
218318_s_at	NLK	2.82609	-1.46489	2.01237	-0.711444	-1.40872	0.164739	1.08803	0.49166	0.900973	0.13409	2.692
212242_at	TUBA4A	5.17339	3.47987	3.88659	0.783296	2.14822	1.22905	4.06314	3.329	0.952685	2.48398	2.68941
226134_s_at	-	4.42019	-0.926486	3.31872	2.7115	0.406327	0.0281951	1.81188	1.242	5.26224	1.7318	2.68839
1555852_at	LOC100507463	4.49227	1.51041	1.77292	1.545	0.992834	2.10811	3.50781	0.961154	2.05215	1.8063	2.68597
228087_at	CCDC126	3.1717	0.468737	-0.205715	1.545	-0.296721	-2.03978	0.420544	1.37472	2.62013	0.485865	2.68583
212611_at	DTX4	2.23691	3.28646	-0.894035	0.0199291	-0.998654	-1.21304	-0.71389	-1.9638	-1.11379	-0.448853	2.68577
235564_at	ZNF117	0.696509	-2.45022	-2.22823	-2.58386	-2.18055	-2.32567	-2.60135	-2.40977	0.937051	-1.98033	2.67684
206588_at	DAZL	0.438799	-2.24769	-2.29804	-2.37321	-2.01603	-1.96115	-2.39442	-2.24237	-2.35603	-2.23612	2.67492
1555938_x_at	VIM	1.96669	-2.45022	0.134185	-1.33372	-2.41775	0.257698	-0.646991	-0.446701	1.25406	-0.70618	2.67287
231164_at	ABCA17P	2.6204	-0.436172	0.585439	-0.087125	-0.428093	-0.449479	1.42144	-0.778108	-0.246687	-0.052348	2.67274
227966_s_at	CCDC74A /// CCDC74B	2.91079	-0.215649	0.772521	-0.872093	1.22517	-1.29846	-2.07217	3.48733	0.88941	0.239508	2.67129
1560619_at	LOC255411	0.581457	-2.014	-1.87934	-2.37321	-1.7161	-1.7814	-2.15552	-2.40977	-2.38654	-2.08949	2.67094
227959_at	-	1.79903	-0.436172	0.184203	-0.794002	-1.59686	-1.21304	-1.41579	-0.690306	-0.978193	-0.867521	2.66655
225599_s_at	TRIQK	1.45359	-2.24769	-2.71656	-2.43381	-1.14338	2.00028	-2.23616	-2.33179	1.41109	-1.21225	2.66584
205311_at	DDC	1.47947	-1.19974	-1.23433	-2.19604	-1.22328	-0.636536	-1.2289	-1.85784	0.104172	-1.18406	2.66353
225603_s_at	TRIQK	2.02886	-1.19974	-2.4418	-2.50797	0.458413	1.98661	-2.15552	-1.54611	2.33052	-0.634448	2.66331
213537_at	HLA-DPA1	3.67122	-1.46489	2.406	2.92546	-1.22328	2.39428	0.825602	0.924802	1.27554	1.00794	2.66328
235215_at	ERCC4	3.45684	-1.19974	1.52215	1.67611	-0.397686	0.491205	0.326938	2.07744	1.86997	0.795798	2.66104
235721_at	DTX3	3.63509	2.68491	2.19073	-0.794002	1.19028	0.0281951	-0.792091	2.63326	0.665196	0.97581	2.65928
203974_at	HDHD1	5.41321	4.06182	2.97345	1.89277	0.890013	4.14348	3.71378	1.93093	2.42567	2.75399	2.65922
222762_x_at	LIMD1	4.56972	0.856366	2.75841	2.28901	1.52103	1.05079	2.59184	1.35074	2.89283	1.91388	2.65585
205088_at	MAMLD1	2.53365	0.963912	0.41511	-1.83006	-0.296721	2.16242	-0.877489	-1.04337	-0.459919	-0.120765	2.65442
225485_at	CEP41	2.59763	0.611881	0.278722	-1.42126	0.406327	-0.577338	1.37252	-0.0443342	-1.07797	-0.0564311	2.65406
227125_at	IFNAR2	3.77078	-0.926486	1.99689	1.69674	0.535563	0.795661	1.2381	0.961154	2.64097	1.11733	2.65346
242268_at	CELF2	1.03209	-1.75414	-1.78333	0.885315	-2.1241	-2.46353	-0.953732	-2.33179	-2.42416	-1.61868	2.65077
243463_s_at	RIT1	2.02886	-1.19974	-1.13323	-0.343647	-1.91192	-0.976078	-0.71389	0.304948	1.0136	-0.619994	2.64885
242733_at	-	1.50491	0.15632	-1.59606	-1.04251	-1.27963	-1.53401	-1.0406	-1.4347	-1.36597	-1.14214	2.64705
227379_at	MBOAT1	4.29306	0.468737	2.48133	2.12743	1.52103	1.42412	2.36862	-1.65427	4.4411	1.64726	2.6458
230446_at	LOC100506130	2.1476	2.24153	-0.205715	-1.42126	-0.397686	-0.159311	-1.52078	-1.04337	-1.47096	-0.497194	2.64479
204538_x_at	NPIP	6.45109	3.36278	3.56878	4.11802	4.6017	3.54899	4.1931	3.25684	3.83558	3.81072	2.64036
227900_at	CBLB	1.36815	-2.014	-1.96347	-2.28234	-2.16396	-2.52615	-0.567207	1.71245	-0.358954	-1.27045	2.63861
204655_at	CCL5	5.68687	1.80453	0.546484	6.55268	2.65695	6.22293	2.57031	1.91357	2.14066	3.05102	2.63586
205518_s_at	CMAHP	4.42333	-2.45022	3.17072	2.8618	1.0737	1.80087	5.32244	0.49166	2.03126	1.78778	2.63555
238856_s_at	PANK2	2.29467	-2.24769	-0.971786	0.469901	-2.32431	0.210862	0.420544	-0.860574	2.57825	-0.3406	2.63527
207509_s_at	LAIR2	1.67271	-1.75414	-0.807164	-0.711444	-0.092219	-0.767392	-0.356934	-1.54611	-1.6591	-0.961812	2.63452
201161_s_at	CSDA	4.86119	0.611881	-0.314171	5.06056	4.51064	-0.699079	6.18507	-1.04337	3.50631	2.22723	2.63396
210018_x_at	MALT1	5.02914	3.11468	2.72623	1.85426	3.08566	2.91525	1.6689	2.7182	1.08409	2.39591	2.63323
215505_s_at	STRN3	1.89494	-1.19974	-0.652425	-0.638056	-1.91192	0.0281951	-0.792091	0.536569	-1.25909	-0.736069	2.63101
1552623_at	HSH2D	2.1476	-1.46489	-0.732879	-1.52269	-1.0673	0.257698	0.551918	-1.24425	1.37505	-0.480917	2.62851
220954_s_at	PILRB	3.80521	0.611881	0.995996	1.1112	0.732826	1.66226	1.94196	1.12629	1.24501	1.17843	2.62679
238870_at	KCNK9	2.82133	0.15632	-0.732879	-0.794002	-0.296721	2.41562	-1.41579	-1.04337	3.27923	0.196052	2.62528
205398_s_at	SMAD3	2.52783	-0.215649	-0.971786	0.629622	0.0915278	-1.21304	0.862616	-0.172827	0.239461	-0.0937597	2.62159
234362_s_at	CTLA4	1.08859	-1.75414	-1.49408	-1.72052	-0.750658	-2.03978	-1.30891	-1.85784	-1.32863	-1.53182	2.62041
227182_at	SUSD3	2.89221	1.25657	1.73735	-0.872093	-0.945269	-0.699079	2.36862	0.743569	-1.36597	0.277962	2.61424
1553225_s_at	ZNF75D	1.30823	-1.19974	-0.894035	-1.72052	-0.156819	-1.21304	-1.59425	-1.75225	-1.89863	-1.30366	2.61189
1568619_s_at	ITPRIPL2	3.33701	-1.19974	-2.71656	-1.12971	0.992834	2.70601	3.71378	2.37642	1.07186	0.726863	2.61014
205795_at	NRXN3	1.10629	-2.24769	-1.31435	-1.12971	-1.91192	-2.46353	-2.15552	1.15427	-1.95986	-1.50354	2.60983
221752_at	SSH1	3.62114	-1.19974	1.45729	1.67611	1.74925	0.886711	-1.70892	1.64963	3.59407	1.01305	2.60809
235146_at	TMCC3	1.07067	0.611881	0.134185	-2.11253	-2.2938	-2.52615	-2.60135	-1.04337	-2.45623	-1.53592	2.60659
227228_s_at	CCDC88C	3.59246	0.318031	1.22028	2.04535	-0.601832	0.701611	1.58273	-0.957654	3.57867	0.985899	2.60657
221838_at	KLHL22	2.19341	-0.674331	-0.13931	-0.343647	1.20971	-1.21304	-1.2289	-0.31186	-0.597166	-0.412318	2.60572
1553696_s_at	ZNF569	0.769801	-1.19974	0.501575	-1.83006	-2.16396	-2.70068	-2.60135	-1.9638	-2.7123	-1.83379	2.60359
200800_s_at	HSPA1A /// HSPA1B	5.08824	0.735317	4.4016	3.99118	1.22517	1.48743	2.76384	2.70816	2.5997	2.48905	2.59919
202805_s_at	ABCC1	4.57353	-0.0218747	2.01237	2.73288	3.07824	2.32997	2.47747	1.64963	1.53648	1.97439	2.59914
218870_at	ARHGAP15	4.54911	3.64432	2.27868	4.44844	-1.01574	0.859298	2.64396	-1.34716	4.12386	1.95446	2.59465
219168_s_at	PRR5	1.92407	-0.0218747	-0.894035	-1.33372	0.406327	-0.976078	-0.567207	-0.957654	-1.0075	-0.668968	2.59304
209691_s_at	DOK4	2.47733	-0.0218747	-0.894035	-0.087125	0.61623	-1.04687	1.02613	0.536569	-1.05236	-0.115418	2.59274
218968_s_at	ZFP64	5.01957	2.84459	1.50183	2.7026	1.76387	2.79495	2.91255	2.62195	2.28535	2.42846	2.59111
233929_x_at	WASH3P	5.64223	4.03475	3.24159	3.32349	2.65695	2.22643	2.94583	2.88945	3.09365	3.05152	2.59072
202761_s_at	SYNE2	4.18568	-0.0218747	3.04442	1.60967	-1.91192	1.15398	2.53489	3.43507	2.93394	1.59727	2.58841
229802_at	WISP1	0.157874	-2.45022	-2.4418	-2.37321	-2.01603	-2.75167	-2.47001	-2.56335	-2.35603	-2.42779	2.58567
203221_at	TLE1	3.15667	-1.75414	-2.22823	0.282245	0.0748597	3.18568	-1.30891	3.25081	3.07233	0.57183	2.58484
202006_at	PTPN12	3.78917	-1.19974	1.99689	2.8618	0.266343	0.121031	2.10346	0.961154	2.52543	1.20455	2.58462
219546_at	BMP2K	2.54163	2.84459	-0.376514	1.0485	-1.52082	-0.119513	-0.356934	-0.31186	-1.54442	-0.0421227	2.58375
244441_at	-	0.265499	-2.014	-2.71656	-2.50797	-1.93818	-2.52615	-2.47001	-1.9638	-2.32147	-2.30727	2.57277
223358_s_at	PDE7A	4.94638	5.42158	2.49168	2.26071	0.751616	2.00028	1.42144	2.02889	2.61382	2.37375	2.57263
205903_s_at	KCNN3	1.41149	-1.19974	-1.59606	-0.087125	-0.122455	-1.04687	-1.59425	-2.15217	-1.47096	-1.1587	2.5702
228813_at	HDAC4	2.22885	0.15632	0.41511	-1.04251	-1.52082	-1.70815	0.714091	0.536569	-0.277724	-0.34089	2.56974
206632_s_at	APOBEC3B	5.49509	-2.45022	4.65127	3.14357	3.69149	5.51648	4.88067	-0.446701	4.44031	2.92836	2.56673
205213_at	ACAP1	4.32743	1.99992	2.70797	-0.034851	1.92512	2.80936	3.00034	1.91357	-0.224064	1.76217	2.56526
225481_at	FRMD6	2.50502	-1.75414	-2.29804	3.3784	-1.4324	-0.449479	0.825602	2.40232	-1.15131	-0.0598821	2.5649
222136_x_at	ZNF43	1.65009	0.318031	-0.971786	-2.43381	1.45542	-2.03978	-2.07217	-1.24425	-0.321255	-0.913699	2.56379
234987_at	SAMHD1	2.9538	0.15632	-0.314171	-2.19604	0.189114	1.02428	1.08803	2.37642	0.825809	0.393722	2.56008
208894_at	HLA-DRA	8.14537	-1.46489	8.40009	7.96216	2.35199	7.60423	5.87446	7.07353	6.89423	5.58697	2.55839
232529_at	SP3	2.17861	2.59686	-2.13352	-0.15133	-1.91192	-1.45501	-0.492967	-1.34716	1.86289	-0.379019	2.55763
201137_s_at	HLA-DPB1	7.00247	0.856366	7.38342	7.05915	1.0737	5.07	5.08634	4.08461	4.94913	4.44534	2.55713
214455_at	HIST1H2BC /// HIST1H2BE /// HIST1H2BF /// HIST1H2BG /// HIST1H2BI	0.994758	-2.24769	-1.13323	-2.19604	-1.11684	-1.87733	-1.41579	-1.4347	-1.05236	-1.55925	2.554
1554417_s_at	APH1A	3.51469	-0.674331	1.47973	1.37861	1.05221	0.737136	1.64916	1.27292	0.806299	0.962718	2.55197
218389_s_at	APH1A	4.91701	1.1654	2.30154	2.65989	2.26495	2.71496	2.40595	2.35166	3.06669	2.36638	2.55063
210479_s_at	RORA	1.98381	-2.24769	0.741168	2.15937	-1.40872	-1.37255	-2.53661	2.09246	-1.95986	-0.566553	2.55037
218888_s_at	NETO2	3.96224	1.34567	-1.96347	3.91234	1.42061	3.48873	-2.32429	2.58199	2.85766	1.4149	2.54734
1562309_s_at	LOC100506695 /// PHF21B	2.01017	0.15632	-1.78333	-0.087125	0.244616	0.301331	1.1179	-1.85784	-2.38654	-0.536835	2.54701
217362_x_at	HLA-DRB6	4.65714	-0.436172	2.42771	3.67465	2.18424	1.67936	2.72414	1.84197	2.78649	2.1103	2.54684
222126_at	AGFG2	3.08458	-1.46489	0.772521	-1.12971	0.00724271	0.946268	1.92455	1.56461	1.69766	0.539781	2.5448
211644_x_at	IGK@ /// IGKC	2.17861	-0.674331	-0.45296	-0.794002	-0.750658	-0.50299	-1.2289	1.39987	0.104172	-0.362474	2.54108
209980_s_at	SHMT1	4.65714	0.735317	2.39502	1.07632	1.72091	4.40845	2.64396	2.461	1.49588	2.11711	2.54003
236539_at	PTPN22	1.41149	-1.75414	-1.68084	-2.01686	-1.76185	-0.398324	-1.30891	0.399	-0.484303	-1.12578	2.53727
212526_at	SPG20	1.3385	-2.014	-1.31435	1.30496	-2.55793	-1.96115	2.32864	-2.63659	-2.73858	-1.19862	2.53712
203148_s_at	TRIM14	5.32503	2.88175	3.56423	2.73288	0.798057	3.2017	3.17523	3.59163	2.36934	2.78935	2.53568
221331_x_at	CTLA4	1.5299	-0.0218747	-1.78333	-1.72052	-0.092219	-1.11734	-0.877489	-1.24425	-1.17907	-1.00451	2.53441
212778_at	PACS2	3.04382	0.468737	0.741168	1.19509	0.389436	-0.280962	0.997273	0.858642	-0.277724	0.511457	2.53236
1555486_a_at	PRR5L	2.70028	-1.19974	2.27868	0.469901	2.57037	-0.0659696	-1.30891	-1.04337	-0.321255	0.172464	2.52781
222590_s_at	NLK	3.15242	-0.436172	2.19073	-0.214447	-0.457181	0.379062	2.00957	0.961154	0.587584	0.627537	2.52488
209745_at	COQ7	2.77658	0.15632	-0.0818579	0.95332	0.00724271	0.301331	-0.165098	0.0765703	0.766447	0.251784	2.52479
227729_at	-	1.67271	-0.436172	-1.05447	-1.04251	-1.22328	-0.910757	-0.877489	-0.860574	-0.410109	-0.85192	2.52463
205294_at	BAIAP2	2.20897	-0.436172	-1.05447	-0.087125	0.389436	-0.636536	-0.877489	-0.236967	0.418432	-0.315111	2.52408
233167_at	SELO	2.08648	-0.436172	-1.23433	0.07903	-1.27963	-0.159311	0.714091	-0.957654	-0.224064	-0.437255	2.52373
218303_x_at	KRCC1	4.06564	0.856366	4.44862	1.37861	2.01676	0.0281951	0.17909	0.0144282	3.44285	1.54562	2.52003
200666_s_at	DNAJB1	5.04031	1.25657	2.22744	2.39539	2.2189	3.12796	2.7845	3.72666	2.42567	2.52039	2.51992
232064_at	FER	1.87557	-1.75414	-0.0259637	0.747164	-1.55578	-0.219486	-0.71389	-0.446701	-1.17907	-0.643484	2.51906
224518_s_at	ZNF559	2.74742	0.611881	2.11055	-2.43381	0.663975	1.07682	-1.79186	-1.04337	2.64097	0.229396	2.51802
204172_at	CPOX	5.97471	1.06612	2.09803	2.98748	4.27566	5.64685	5.60596	1.62983	4.35732	3.45841	2.5163
214298_x_at	38961	4.32176	3.47987	1.50183	0.987208	1.81964	0.946268	1.79161	0.7038	3.22919	1.80743	2.51433
222774_s_at	NETO2	3.54349	2.29674	-2.29804	2.50766	0.798057	2.7552	-2.23616	2.51882	1.90255	1.0306	2.51289
91703_at	EHBP1L1	3.38976	0.856366	0.717667	0.532095	1.33425	1.39696	1.90692	-0.295329	0.600361	0.881162	2.5086
218138_at	MKKS	3.15667	0.15632	0.466378	-1.42126	0.751616	1.568	-1.70892	2.27557	3.10419	0.648987	2.50769
212415_at	38961	4.40596	3.99503	1.24145	0.130647	1.97624	1.64363	2.35569	2.24987	1.60029	1.89911	2.50686
210070_s_at	CHKB-CPT1B /// CPT1B	2.62518	0.735317	-0.13931	-0.214447	-0.601832	0.164739	0.420544	-0.603141	1.19335	0.119402	2.50578
1558369_at	MPHOSPH9	2.93246	1.73389	-0.0259637	-0.414161	0.00724271	-0.159311	0.471812	-1.24425	3.04861	0.427234	2.50522
1554821_a_at	ZBED1	2.20897	-1.75414	0.772521	-0.15133	-0.785728	0.301331	-0.422295	-1.75225	1.42235	-0.296193	2.50516
214615_at	P2RY10	0.667724	-0.436172	-1.41652	-2.43381	-2.64602	-2.46353	-0.422295	-2.48933	-2.38654	-1.83678	2.5045
228006_at	PTEN	3.6469	0.856366	1.41445	1.45477	1.81964	0.458354	-0.101393	1.27292	1.96779	1.14286	2.50404
214743_at	CUX1	4.3918	3.66279	1.47973	2.60433	0.435679	1.81759	1.73031	0.441538	2.93394	1.88824	2.50356
227234_at	LOC100132815	1.7697	-0.436172	-1.31435	-2.01686	-0.534933	0.673073	-2.07217	-1.14314	0.981287	-0.732908	2.50261
212317_at	TNPO3	4.63199	-0.436172	1.29301	0.130647	1.66252	4.03351	4.13657	2.60177	3.61353	2.12942	2.50256
204410_at	EIF1AY	2.0934	1.58694	3.11828	-2.43381	-1.6752	-2.5909	-2.07217	-2.33179	3.15144	-0.405901	2.4993
243366_s_at	-	3.24278	0.611881	-2.64933	-0.711444	2.53206	3.16016	2.74475	2.70816	-2.42416	0.746509	2.49627
226666_at	DAAM1	3.29517	0.468737	0.66504	1.16771	0.823613	-0.50299	-0.492967	0.858642	3.42133	0.801139	2.49403
1553971_a_at	GATS	1.71691	0.963912	-0.807164	-1.33372	-1.27963	-1.21304	-1.2289	-1.14314	-0.154452	-0.774517	2.49142
211140_s_at	CASP2	2.42186	-0.436172	-0.257716	-0.275799	-0.998654	0.257698	0.931462	0.743569	-0.517382	-0.0691241	2.49098
226463_at	ATP6V1C1	2.88766	-0.436172	1.78978	-1.12971	-1.0673	0.972099	0.277378	0.924802	1.84504	0.396989	2.49067
239765_at	-	0.235812	-2.014	-2.22823	-2.19604	-2.2938	-2.32567	-2.47001	-2.33179	-2.1772	-2.25459	2.4904
207910_at	SCGB1D1	0.472111	-1.19974	-2.22823	-2.11253	-1.55578	-2.46353	-2.15552	-2.48933	-1.92581	-2.01631	2.48842
227526_at	CDON	2.45831	-1.19974	0.134185	0.849238	-0.397686	-0.018531	1.1179	-0.236967	-0.484303	-0.0294871	2.48779
239328_at	-	1.64067	0.611881	0.0243431	-1.63479	-1.30729	-1.53401	-0.567207	-1.14314	-1.21754	-0.84597	2.48664
231801_at	NFATC2	1.5299	-1.19974	-0.515177	-0.711444	-0.457181	-0.910757	-1.30891	-1.4347	-1.11379	-0.956462	2.48636
241815_at	-	1.39558	-1.75414	-2.52852	-1.33372	-2.41775	-1.45501	-0.422295	-0.377606	1.56874	-1.09004	2.48562
242486_at	-	1.39558	-1.19974	-1.23433	-2.11253	-0.725418	-1.70815	-0.71389	-1.54611	0.521637	-1.08982	2.4854
222530_s_at	MKKS	4.10311	2.68491	2.27868	-2.37321	2.40637	2.73899	-2.23616	2.87439	4.57238	1.61829	2.48481
1559006_at	-	1.21344	-1.46489	-2.22823	-0.087125	-1.76185	-1.04687	-1.98385	-1.65427	0.0675654	-1.26994	2.48338
224791_at	ASAP1	4.14843	3.50204	1.16604	3.12133	-1.22328	1.52937	1.73031	0.238678	3.26677	1.66641	2.48203
223342_at	RRM2B	3.92171	-1.19974	1.56476	2.44654	0.215356	1.95673	1.47024	2.58199	2.49675	1.44158	2.48013
212886_at	CCDC69	1.77954	1.34567	-1.87934	-1.52269	-1.27963	-2.03978	0.277378	-1.54611	1.0616	-0.697863	2.47741
210786_s_at	FLI1	2.97964	-2.014	1.3412	1.25196	1.05221	-0.159311	3.13842	0.578281	-1.15131	0.50468	2.47496
204624_at	ATP7B	1.4397	-1.46489	-1.05447	0.325027	-1.11684	-1.29846	-0.71389	-1.9638	-0.978193	-1.03319	2.47288
226394_at	05.03.15	2.36417	-1.19974	0.466378	0.709645	-2.01603	0.164739	-1.41579	1.242	1.18391	-0.108109	2.47228
221039_s_at	ASAP1	2.94563	-1.75414	0.585439	1.92701	-0.680034	0.999573	0.862616	0.399	1.45253	0.473999	2.47163
221773_at	ELK3	3.86218	1.80453	2.24327	4.15635	-1.52082	1.38458	3.73765	-2.48933	1.81356	1.39122	2.47096
206108_s_at	SRSF6	3.97514	0.468737	1.45729	0.07903	2.15932	0.946268	1.5405	2.65105	2.74538	1.50595	2.4692
222037_at	MCM4	3.53226	0.15632	0.0243431	1.19509	-1.01574	2.06873	1.08803	2.28994	2.70439	1.06389	2.46837
219355_at	CXorf57	2.58646	1.25657	-1.96347	-2.28234	1.45542	-2.32567	2.28922	0.821916	1.69766	0.118663	2.4678
208982_at	PECAM1	1.87557	-0.926486	-1.59606	-1.12971	3.23482	-0.119513	-0.953732	-1.65427	-1.5891	-0.591756	2.46733
1568623_a_at	SLC35E4	1.84895	-2.014	0.808397	-1.52269	-2.0609	0.164739	1.443	-0.236967	-1.50868	-0.615888	2.46484
208651_x_at	CD24	1.51819	-2.014	-1.96347	2.46018	-1.7874	2.31742	-2.53661	-1.4347	-2.59407	-0.944081	2.46227
204199_at	RALGPS1	1.81825	-0.436172	-0.376514	-0.794002	-0.870028	-0.910757	-0.0371982	-1.9638	0.239461	-0.643627	2.46188
213061_s_at	NTAN1	5.05962	1.73389	2.7421	3.53948	1.48779	2.46801	2.74475	2.52883	3.5569	2.60022	2.4594
229497_at	ANKDD1A	1.55589	-0.215649	-1.31435	-0.638056	-1.40872	-1.87733	0.471812	-1.34716	-0.887129	-0.902072	2.45796
226092_at	MPP5	3.73425	0.468737	0.838787	2.06234	-0.092219	1.32068	1.92455	1.51799	2.18012	1.27762	2.45663
1552610_a_at	JAK1	5.37781	-0.0218747	4.09234	4.58812	2.2189	2.69765	3.93966	4.21786	1.6381	2.92134	2.45647
231929_at	IKZF2	2.19341	-2.24769	-2.71656	-2.28234	-0.428093	0.379062	0.0177405	2.30166	2.87242	-0.262975	2.45638
213193_x_at	TRBC1	1.81825	-0.926486	-1.31435	-1.52269	0.586863	-0.398324	0.631533	-1.24425	-0.911783	-0.637435	2.45568
225087_at	FOPNL	6.33839	2.98675	4.47204	3.9683	3.60886	3.24296	3.91865	4.42308	4.44249	3.88289	2.4555
205291_at	IL2RB	6.40074	1.51041	5.16028	3.74072	3.76602	4.09359	7.05072	5.79398	0.448769	3.94556	2.45518
213659_at	ZNF75D	1.49299	0.963912	-1.23433	-1.83006	-0.457181	-0.398324	-2.23616	-1.75225	-0.751905	-0.962038	2.45503
206440_at	LIN7A	1.8384	-0.926486	1.80645	-1.42126	-1.14338	-1.87733	1.99192	-1.65427	-1.70016	-0.615565	2.45396
205469_s_at	IRF5	5.08613	0.856366	2.73559	1.30496	3.41068	4.82812	4.29908	1.82466	1.80866	2.63351	2.45262
203895_at	PLCB4	0.157874	-1.75414	-2.29804	-2.37321	-2.35795	-2.03978	-2.15552	-2.83015	-2.537	-2.29322	2.4511
1555120_at	CD96	-0.0499571	-2.45022	-2.29804	-2.50797	-2.25924	-2.52615	-2.6639	-2.70008	-2.59407	-2.49996	2.45
220111_s_at	ANO2	0.564492	-2.014	-2.05567	-2.37321	-1.4324	-2.03978	-2.15552	-1.85784	-1.15131	-1.88497	2.44946
222625_s_at	NDE1	3.10869	-1.46489	1.29301	1.65254	1.56874	1.20383	0.792422	0.238678	-0.00692455	0.659676	2.44901
233076_at	JAKMIP3	0.994758	-0.674331	-1.13323	-2.11253	-1.35341	-1.45501	-1.70892	-1.85784	-1.32863	-1.45299	2.44775
203275_at	IRF2	4.2339	0.15632	3.38045	0.95332	0.244616	1.92622	3.10113	2.41394	2.12102	1.78713	2.44677
206640_x_at	GAGE12B /// GAGE12C /// GAGE12D /// GAGE12E /// GAGE12F /// GAGE12G /// GAGE12H /// GAGE12I /// GAGE2A /// GAGE2B /// GAGE2C /// GAGE4 /// GAGE5 /// GAGE6 /// GAGE7	1.72711	-1.46489	-1.59606	5.02703	-0.725418	-1.62243	-1.70892	-1.85784	-1.80617	-0.719337	2.44645
222786_at	CHST12	2.84495	2.54858	0.238304	0.282245	1.1341	-0.976078	0.0770565	0.353259	-0.459919	0.399693	2.44526
1554834_a_at	RASSF5	2.71253	-1.46489	1.60478	-0.794002	1.4717	0.826647	2.61305	-0.377606	-1.73743	0.267782	2.44475
219235_s_at	PHACTR4	2.23691	0.468737	-0.652425	-0.275799	-1.35341	0.121031	0.377021	-1.9638	1.62978	-0.206108	2.44302
205251_at	PER2	3.90748	2.45189	-0.0259637	2.98748	-0.319294	2.5193	0.900636	1.42306	1.77888	1.4645	2.44298
221837_at	KLHL22	1.89494	-2.45022	1.16604	-0.343647	-0.397686	-0.331282	-1.0406	-0.172827	-0.80761	-0.547229	2.44217
226325_at	ADSSL1	0.994758	-1.75414	-1.49408	-0.414161	-1.52082	-1.70815	-1.52078	-1.85784	-1.28552	-1.44444	2.4392
224785_at	FAM100B	5.44534	0.468737	2.63587	3.06441	3.35601	4.06736	4.22545	3.65926	2.58328	3.00755	2.43779
227954_at	ITPRIPL2	2.13902	-1.75414	-2.13352	-1.83006	-0.750658	0.531098	1.90692	0.821916	0.825809	-0.297829	2.43685
204562_at	IRF4	7.5297	2.84459	5.83258	5.3873	4.78702	5.33994	5.56857	5.31816	5.66984	5.0935	2.4362
220684_at	TBX21	2.58646	0.15632	1.7186	-1.72052	0.732826	-0.398324	1.1454	-0.860574	0.433232	0.150871	2.43559
224917_at	MIR21	6.02013	-0.215649	5.09576	1.22381	4.7751	5.29501	4.9208	4.89547	2.69445	3.58559	2.43454
234599_at	-	1.36815	0.468737	-1.87934	0.987208	-1.7161	-1.7814	-1.52078	-1.65427	-1.43418	-1.06627	2.43442
236266_at	RORA	2.05239	-0.926486	-0.205715	2.72223	-1.0673	-0.50299	-2.32429	1.06091	-1.80617	-0.381226	2.43361
229720_at	BAG1	2.05239	-1.19974	-1.05447	0.282245	-0.534933	-1.04687	0.751545	0.441538	-0.687528	-0.381026	2.43341
210495_x_at	FN1	2.08648	0.318031	-1.78333	-1.63479	1.33777	0.210862	1.58273	-1.65427	-1.15131	-0.346789	2.43327
1558517_s_at	LRRC8C	2.11688	-1.75414	0.906289	0.184077	1.31809	1.568	-0.165098	-2.40977	-2.1772	-0.316218	2.4331
228935_at	SLC4A8	1.08859	-0.674331	-1.78333	-1.23081	-1.01574	-2.19565	-2.60135	-1.9638	0.722907	-1.34276	2.43135
204276_at	TK2	2.42186	0.15632	0.501575	0.550007	-1.22328	-0.280962	-0.71389	0.618864	0.327203	-0.00802084	2.42988
206296_x_at	MAP4K1	4.83518	4.43158	1.85875	1.45477	2.13907	2.21295	2.04323	2.35166	2.75306	2.40563	2.42955
208328_s_at	MEF2A	2.42891	-1.19974	-1.13323	-0.275799	0.129798	-0.449479	0.596381	-0.690306	3.01813	-0.000529842	2.42944
206991_s_at	CCR5	2.10029	-0.436172	-0.257716	-1.33372	1.40373	-0.767392	0.825602	-1.65427	-0.410109	-0.328756	2.42904
201170_s_at	BHLHE40	6.44617	-0.436172	6.07657	4.42303	5.20005	5.89431	6.84299	-1.54611	5.70515	4.01998	2.42619
216442_x_at	FN1	1.92407	-0.215649	-1.68084	-1.33372	0.708439	-0.159311	1.73031	-1.4347	-1.62165	-0.50089	2.42496
1556173_a_at	-	1.74731	0.468737	-0.593226	0.508019	-0.750658	-1.29846	-1.41579	-1.04337	-1.28552	-0.676282	2.42359
201123_s_at	EIF5A	6.67505	0.468737	6.07119	2.28901	5.64885	6.11389	3.12324	4.98959	5.31301	4.25219	2.42286
227925_at	FLJ39051	2.12462	-1.46489	0.870822	0.282245	-1.11684	0.257698	0.751545	-2.06558	0.104172	-0.297603	2.42222
212207_at	MED13L	3.72982	2.06296	1.97073	2.84399	-0.457181	-0.159311	0.997273	0.7038	2.50663	1.30861	2.42121
211077_s_at	TLK1	1.60376	-2.62014	-0.652425	-0.872093	0.458413	-0.219486	-0.492967	-1.24425	-0.887129	-0.816258	2.42002
230499_at	BIRC3	3.76337	3.20267	1.36869	0.885315	1.50213	1.34065	1.34336	-2.15217	3.26677	1.34468	2.41869
240027_at	LIN7A	0.438799	-2.45022	-0.45296	-2.76404	-2.35795	-2.46353	-0.225078	-2.40977	-2.7123	-1.97948	2.41828
202397_at	LOC128322 /// NUTF2	6.19249	1.58694	2.31408	4.97546	2.40637	4.31711	4.09826	5.28311	5.21981	3.77514	2.41735
212811_x_at	SLC1A4	4.48609	2.88175	0.62342	2.693	3.82425	4.41258	-0.71389	0.0765703	2.75752	2.0694	2.41669
209031_at	CADM1	3.13288	0.735317	-1.41652	0.07903	-0.680034	-0.119513	-1.70892	3.78166	5.06829	0.717414	2.41547
224567_x_at	LOC100507645 /// MALAT1	6.06844	-0.926486	4.69884	3.32349	4.50788	2.80277	5.70429	3.77732	5.35729	3.65567	2.41277
239678_at	-	1.39558	-2.014	-2.22823	-1.04251	-2.16396	0.083566	-1.70892	-0.603141	1.54387	-1.01667	2.41225
202011_at	TJP1	1.49299	-0.926486	-2.22823	0.325027	-1.98958	2.10811	-0.101393	-2.15217	-2.38654	-0.91891	2.4119
212464_s_at	FN1	1.79903	-0.674331	-2.13352	-1.83006	1.42061	-0.577338	1.37252	-1.04337	-1.43418	-0.612459	2.41148
208010_s_at	PTPN22	1.55589	-2.24769	-0.257716	-2.01686	0.129798	0.164739	-1.0406	0.131663	-1.70016	-0.854603	2.4105
206060_s_at	PTPN22	2.91916	-1.19974	0.995996	-0.275799	0.00724271	1.97175	0.377021	1.93093	0.267382	0.509348	2.40982
205603_s_at	DIAPH2	1.98381	0.735317	-2.13352	-2.58386	-1.59686	2.28515	2.55907	-2.15217	-0.517382	-0.425532	2.40935
214219_x_at	MAP4K1	4.72077	4.16928	1.78978	1.47581	2.08822	2.06873	2.00957	2.09246	2.79952	2.31167	2.4091
233955_x_at	CXXC5	3.20859	3.56551	0.870822	0.671172	-0.296721	-0.699079	-0.792091	-0.377606	3.4582	0.800025	2.40856
206255_at	BLK	2.83142	3.92666	-2.29804	1.02013	-0.750658	-0.119513	3.15251	-2.24237	0.694673	0.422924	2.40849
232151_at	MACC1	0.614636	-1.46489	-1.87934	-2.11253	-1.22328	-1.96115	-1.52078	-2.33179	-1.84704	-1.7926	2.40724
204646_at	DPYD	2.684	-1.19974	2.8341	2.74284	-2.38336	2.29627	1.02613	-2.70008	-0.378048	0.279762	2.40423
1570253_a_at	RHEBL1	3.78917	-1.19974	3.73657	1.40706	0.489079	1.32068	2.94583	2.461	-0.0801423	1.38504	2.40412
212774_at	ZNF238	4.4432	-0.0218747	2.38317	3.49231	0.326407	1.38458	2.02701	1.99732	4.72625	2.0394	2.4038
225569_at	EIF2C2 /// LOC286109	4.82987	2.40281	2.45967	2.96108	1.70447	2.16242	2.72414	1.9797	3.01813	2.42655	2.40332
240025_x_at	-	1.01553	-1.75414	-1.59606	-0.955642	-1.7874	-1.45501	-1.2289	-0.172827	-2.1443	-1.38678	2.40231
208937_s_at	ID1	2.08648	-2.24769	-0.515177	-0.638056	-1.93818	-2.03978	-1.79186	3.27607	3.37066	-0.315501	2.40198
214813_at	ZNF75D	1.39558	-1.19974	-0.257716	-1.63479	-0.397686	-1.21304	-1.79186	-1.04337	-0.484303	-1.00281	2.3984
225321_s_at	PILRB	5.09502	4.16928	2.0707	1.60967	2.62963	2.86902	3.25314	1.99732	2.98971	2.69856	2.39647
206545_at	CD28	0.157874	-1.75414	-2.59226	-2.43381	-2.0609	-2.70068	-2.32429	-1.54611	-2.49457	-2.23834	2.39622
230444_at	PDE7A	2.25113	2.50086	-0.593226	-0.275799	0.189114	-1.37255	-0.646991	0.7038	-1.6591	-0.144236	2.39536
59644_at	BMP2K	2.59833	2.96689	0.0618168	1.01818	-1.41351	0.0117936	0.204651	-0.132719	-1.08275	0.204295	2.39403
212999_x_at	HLA-DQB1 /// LOC100293977	2.95814	-2.014	3.30705	0.818994	1.76387	1.40527	-0.877489	2.13661	-2.02666	0.564207	2.39393
213062_at	NTAN1	4.92908	2.95223	2.41612	3.08999	2.35199	1.95673	2.16128	1.99732	3.36273	2.53605	2.39303
208364_at	INPP4A	1.6148	-0.436172	-0.971786	-1.04251	-0.680034	-0.119513	-0.71389	-1.04337	-1.21754	-0.778101	2.3929
216322_at	CD58	0.265499	-1.46489	-2.52852	-2.28234	-2.44212	-1.29846	-2.15552	-2.70008	-2.1443	-2.12703	2.39253
210189_at	HSPA1L	1.64067	-0.436172	0.546484	-1.52269	-0.397686	-1.87733	-0.492967	-1.14314	-0.687528	-0.751379	2.39205
210426_x_at	RORA	1.68454	-2.24769	0.501575	2.01384	-1.87179	-1.45501	-2.47001	2.12346	-2.24278	-0.706051	2.39059
210270_at	RGS6	2.05239	-0.436172	-0.13931	-0.955642	1.11141	-0.398324	-0.356934	-0.603141	-0.911783	-0.336237	2.38862
219013_at	GALNT11	1.41149	-0.215649	2.53017	-1.33372	-0.945269	-2.19565	-2.15552	-2.06558	-1.43418	-0.976924	2.38842
232589_at	LOC100506029 /// LOC100506051	0.867099	-2.45022	-1.59606	-1.23081	-0.494614	-1.29846	-1.79186	-2.15217	-1.15131	-1.52069	2.38779
224990_at	C4orf34	3.73203	-0.674331	1.64373	-0.15133	2.41735	1.30043	1.69095	0.441538	4.09357	1.34524	2.3868
225745_at	LRP6	1.70856	-0.436172	-2.64933	-2.01686	-1.7874	0.0281951	-0.877489	1.09776	1.23049	-0.676351	2.38491
205173_x_at	CD58	5.61045	3.88323	3.99962	3.372	4.37306	5.32884	3.64103	-2.56335	3.77276	3.2259	2.38456
212810_s_at	SLC1A4	3.72473	4.19119	-0.0818579	1.13973	1.70447	2.64575	-0.877489	-0.100563	2.10411	1.34067	2.38406
222698_s_at	IMPACT	1.13136	-2.45022	-2.64933	-2.70107	0.61623	-2.75167	-0.101393	-2.40977	2.43365	-1.2517	2.38306
1559051_s_at	MB21D1	3.54998	0.468737	1.87577	0.469901	0.0356336	2.18744	1.37252	1.67044	1.26305	1.16794	2.38204
201490_s_at	PPIF	5.32938	-1.46489	3.85833	3.72134	2.93112	4.29468	3.99309	3.80141	2.45028	2.94817	2.38122
221853_s_at	NOMO1 /// NOMO2 /// NOMO3	6.07185	1.99992	3.7403	4.44244	3.57497	3.7941	4.08681	3.92431	3.97177	3.69183	2.38003
205655_at	MDM4	1.72711	-2.014	-1.13323	0.671172	-1.52082	-1.11734	0.0177405	1.242	-1.36597	-0.652556	2.37967
244074_at	LOC100129104	1.93071	-1.19974	-0.0818579	-1.42126	-0.122455	0.999573	0.229766	-0.778108	-1.21754	-0.448953	2.37966
236615_at	-	2.00179	0.611881	0.321504	-1.63479	0.157619	-1.04687	-1.52078	-0.603141	0.694673	-0.377489	2.37928
227069_at	CUX1	1.86868	-0.436172	0.134185	0.591719	-1.59686	-0.331282	0.17909	-1.4347	-1.17907	-0.509137	2.37781
203225_s_at	RFK	3.96224	1.73389	1.47973	1.545	0.779918	2.16242	2.05728	2.04493	0.875427	1.58482	2.37742
201850_at	CAPG	3.55714	1.51041	4.06638	2.88052	-0.457181	-0.699079	0.0177405	-0.100563	2.22498	1.1804	2.37674
238041_at	TCF12	1.86868	-0.674331	1.0826	-1.52269	-1.40872	-1.11734	-1.79186	0.0144282	1.36674	-0.506397	2.37507
227799_at	MYO1G	5.03352	-1.19974	3.86658	3.12846	2.48068	3.50283	5.41321	2.09246	1.99178	2.65953	2.37398
215483_at	AKAP9	1.62847	0.468737	-1.59606	-1.04251	-2.09404	-0.280962	-0.71389	-0.525092	-0.175253	-0.744883	2.37335
208940_at	SEPHS1	3.79191	0.611881	1.90702	1.6326	0.355796	1.58623	-0.225078	2.461	3.04079	1.42128	2.37062
1555538_s_at	FAM9B	-0.242154	-2.62014	-2.71656	-2.70107	-2.77059	-2.46353	-2.71897	-2.24237	-2.66495	-2.61227	2.37012
208235_x_at	GAGE12F /// GAGE12G /// GAGE12I /// GAGE4 /// GAGE5 /// GAGE6 /// GAGE7	2.01017	-0.926486	-1.78333	5.0197	0.708439	-1.70815	-1.30891	-1.4347	-1.43418	-0.358453	2.36863
218115_at	ASF1B	4.64584	0.611881	2.6727	2.99635	1.87335	2.9867	2.87678	1.77025	2.44159	2.2787	2.36714
227539_at	GNA13	3.51469	-2.45022	1.0826	1.6326	-0.830247	1.73323	2.42929	2.7625	2.82403	1.14797	2.36672
226436_at	RASSF4	3.99798	4.76284	3.88659	3.22128	1.09278	-1.45501	-0.792091	0.238678	2.09809	1.63164	2.36633
204495_s_at	C15orf39	3.78917	2.24153	1.16604	1.30496	1.20971	1.86433	0.631533	0.441538	2.52841	1.42351	2.36566
226776_at	ENY2	1.13136	-0.0218747	-0.593226	-1.33372	-2.1241	-0.910757	-2.71897	-1.65427	-0.517382	-1.23429	2.36565
214339_s_at	MAP4K1	4.94214	4.99585	1.68294	2.11215	2.35199	2.19934	1.95916	2.36449	2.95629	2.57778	2.36437
204644_at	ENOX2	1.62847	-1.46489	-0.971786	-0.481051	-0.494614	-0.219486	-0.225078	-0.860574	-1.15131	-0.733599	2.36207
214735_at	IPCEF1	0.84151	-1.19974	-1.78333	-2.01686	-1.22328	-1.96115	-2.15552	-0.0443342	-1.77833	-1.52032	2.36183
226340_x_at	WASH1 /// WASH2P /// WASH3P /// WASH7P	5.04299	4.75613	2.84335	2.23273	2.13907	1.67936	2.04323	2.07744	3.68015	2.68143	2.36156
230077_at	LOC220729 /// SDHA /// SDHAP1 /// SDHAP2	2.97215	3.20267	-0.0818579	0.709645	-1.48219	-0.398324	2.13124	-0.525092	1.35837	0.614308	2.35784
236616_at	-	1.79903	0.963912	-0.593226	-1.04251	-1.63793	-1.04687	2.04323	-2.24237	-0.911783	-0.558443	2.35747
213484_at	-	3.11161	-0.215649	-1.23433	1.9973	0.355796	1.98661	3.27262	-1.4347	1.31065	0.754788	2.35682
224783_at	FAM100B	6.3985	3.92666	4.02781	3.38477	3.1212	4.24123	4.76781	4.74413	4.14176	4.04442	2.35408
231999_at	ANKRD11	2.32438	1.06612	-0.314171	-0.559387	0.458413	-0.910757	-0.225078	-0.603141	0.875427	-0.0265716	2.35096
222996_s_at	CXXC5	2.88311	1.80453	0.501575	0.95332	-0.457181	-0.331282	-0.71389	0.131663	2.3826	0.533917	2.34919
203767_s_at	STS	1.55589	4.21436	-2.13352	-2.11253	-1.7161	-0.280962	-0.953732	-1.65427	-1.70016	-0.792115	2.34801
221675_s_at	CHPT1	3.46277	1.06612	3.59676	3.92605	-0.64368	2.62078	-2.32429	-2.06558	2.74281	1.11487	2.34789
228521_s_at	MIA-RAB4B /// RAB4B	4.38738	1.73389	2.28888	2.49594	0.972391	1.62611	2.48973	2.2351	2.48988	2.04149	2.34589
218224_at	PNMA1	4.59511	-1.75414	2.13809	2.47369	2.6376	1.10422	4.25143	3.5196	3.63792	2.25105	2.34406
226614_s_at	FAM167A	3.76553	1.58694	1.56476	0.418633	-0.0577074	1.07682	4.40723	0.399	1.97874	1.4218	2.34373
1561690_at	-	1.38275	-1.46489	-0.314171	0.184077	-1.6752	0.531098	-2.53661	-2.40977	0.0168845	-0.958572	2.34132
202743_at	PIK3R3	3.24589	-2.24769	1.97073	1.6326	0.0356336	0.913315	1.34336	0.536569	3.05328	0.904725	2.34116
234059_at	-	1.54151	-1.75414	-1.59606	-1.23081	-0.122455	0.737136	0.963777	-2.06558	-1.32863	-0.799595	2.34111
205361_s_at	PFDN4	6.25832	1.1654	3.84196	3.89361	4.50254	4.42744	5.08175	4.6212	3.80482	3.91734	2.34098
211100_x_at	LILRA2	1.84895	-0.0218747	-0.45296	-0.794002	-0.363611	-1.45501	-0.492967	0.304948	-0.659708	-0.491898	2.34085
210140_at	CST7	1.66344	-1.46489	-0.894035	-1.12971	-0.0218186	-0.398324	0.963777	-1.14314	-1.32863	-0.677097	2.34053
210278_s_at	AP4S1	1.79903	-2.24769	-0.205715	-1.72052	-1.59686	0.737136	-1.52078	1.99732	0.239461	-0.539706	2.33873
215356_at	TDRD12	1.22609	-1.75414	2.0854	-2.11253	-0.830247	-1.53401	-1.70892	-1.14314	-1.84704	-1.10558	2.33167
224747_at	UBE2Q2	3.22263	1.58694	2.05584	-2.43381	0.406327	2.0395	-2.77134	2.56055	3.68618	0.891273	2.33136
226820_at	ZNF362	3.31603	1.66228	2.0854	0.07903	1.84737	0.301331	-0.646991	0.0765703	2.47448	0.984934	2.33109
222837_s_at	NAA15	2.69444	-2.24769	0.278722	0.469901	-1.01574	1.10422	0.277378	1.58668	2.45342	0.363363	2.33107
203905_at	PARN	5.60735	1.87361	3.51908	3.53948	3.50231	3.4094	2.77421	3.57758	4.03349	3.27864	2.3287
229106_at	DYNLL2	3.17496	0.15632	0.321504	0.282245	0.511002	0.972099	1.51746	0.781854	2.22865	0.846392	2.32857
210820_x_at	COQ7	3.45914	-0.674331	1.3412	1.67611	1.50213	1.64363	1.6689	1.02903	0.875427	1.13276	2.32638
213668_s_at	SOX4	1.94171	-1.19974	0.238304	-1.04251	-1.0673	0.164739	-1.98385	-1.75225	3.57939	-0.382902	2.32461
201189_s_at	ITPR3	3.87342	2.72636	2.91427	-0.481051	1.55047	3.13369	3.71378	-0.525092	-0.638086	1.54929	2.32413
235203_at	-	1.80867	-1.46489	-2.82373	2.23273	-2.49921	-0.219486	-2.32429	0.441538	2.53659	-0.515092	2.32376
215239_x_at	ZNF273	2.88311	-0.926486	0.278722	-0.034851	0.189114	1.12931	2.51394	-0.377606	1.71349	0.560705	2.3224
228124_at	ABHD12	1.88814	-0.215649	-1.68084	-0.872093	-0.64368	-1.29846	0.0177405	0.0144282	1.20459	-0.434245	2.32238
207191_s_at	ISLR	1.59124	-0.436172	-1.05447	-1.83006	3.03231	-1.53401	-1.59425	-1.24425	-1.17907	-0.729996	2.32124
209457_at	DUSP5	4.71798	-0.436172	4.51151	3.46814	1.66252	1.25208	5.83205	0.618864	2.30376	2.40159	2.31638
225935_at	CUX1	2.76114	0.856366	0.278722	0.508019	-0.534933	0.210862	0.714091	-0.100563	1.6381	0.446333	2.31481
241250_at	-	0.932185	-0.926486	-2.13352	-1.23081	-1.63793	-1.37255	-0.71389	-1.9638	-1.07797	-1.38212	2.3143
234299_s_at	NIN	3.51469	-0.436172	2.20247	2.73288	-0.64368	0.491205	1.85272	3.03049	0.39618	1.20326	2.31143
224760_at	SP1	4.15978	-0.674331	1.90702	1.87251	1.43729	1.98661	2.35569	2.41394	3.49529	1.84925	2.31053
217202_s_at	GLUL	3.21585	0.318031	4.35866	0.783296	-0.534933	-1.11734	6.00048	-1.34716	-1.21754	0.905436	2.31042
226005_at	UBE2G1	5.30164	3.83609	2.56837	2.04535	1.24615	3.4278	3.21829	3.19936	4.41613	2.99469	2.30695
232543_x_at	ARHGAP9	1.96669	0.468737	-1.05447	-1.23081	0.244616	-0.699079	0.471812	0.0144282	-0.936708	-0.340184	2.30687
223253_at	EPDR1	2.93246	0.963912	-1.96347	-1.83006	2.71077	4.70625	-1.89224	-0.603141	2.9198	0.626477	2.30598
229711_s_at	MDM2	5.02281	2.35158	2.26668	3.33793	-0.725418	1.88034	4.02892	3.8293	4.78134	2.71883	2.30398
201367_s_at	ZFP36L2	1.30823	-2.45022	0.546484	-0.559387	-1.6752	0.913315	-1.12779	-1.75225	-1.84704	-0.994012	2.30224
218458_at	GMCL1	3.06006	-1.75414	0.546484	1.77644	0.732826	0.210862	1.34336	1.67044	1.53648	0.757844	2.30222
225238_at	MSI2	2.60249	-2.014	2.09803	1.40706	-1.30729	-0.50299	0.0177405	0.353259	2.35679	0.301076	2.30141
204759_at	RCBTB2	1.79053	1.1654	0.906289	-2.37321	-1.98958	-1.62243	-1.41579	0.0765703	1.1706	-0.510269	2.3008
1553105_s_at	DSG2	0.614636	-2.24769	-2.37673	-2.28234	-1.76185	-1.7814	-1.98385	-2.56335	1.51255	-1.68558	2.30022
230864_at	NIM1	2.69444	-0.215649	1.41445	-0.15133	0.215356	2.24862	-1.59425	0.304948	0.937051	0.394901	2.29954
218326_s_at	LGR4	0.667724	-1.75414	-2.05567	-2.58386	-0.534933	-1.7814	-0.567207	-1.9638	-1.80617	-1.6309	2.29862
223400_s_at	PBRM1	1.86868	-1.75414	0.701059	0.325027	-1.93818	-1.11734	-1.12779	0.996422	0.485636	-0.428663	2.29734
212208_at	MED13L	3.84442	1.25657	1.9376	3.27715	0.00724271	0.337393	1.92455	1.15427	2.48681	1.5477	2.29672
214084_x_at	NCF1C	2.52198	2.95223	1.47973	-0.559387	-1.6752	-0.119513	0.675658	-0.957654	0.0168845	0.226594	2.29538
229210_at	RNASEH2B	2.7961	2.64088	0.0243431	0.709645	-1.4324	0.421682	0.825602	-1.24425	2.06043	0.500741	2.29536
201853_s_at	CDC25B	4.85858	3.33667	1.73735	1.65254	2.51251	2.74712	3.05637	2.19435	3.2699	2.56335	2.29523
232487_at	SFT2D1	0.581457	-2.014	-1.23433	-1.12971	-2.18055	-0.767392	-2.15552	-2.48933	-1.73743	-1.71353	2.29499
227824_at	PRKCB	0.867099	-1.19974	-1.87934	-2.58386	0.0915278	-0.976078	-1.2289	-1.85784	-1.77833	-1.42657	2.29367
235354_s_at	RSRC1	0.744937	-2.45022	-2.29804	-1.83006	-1.6752	-1.04687	-1.89224	-1.85784	0.678678	-1.54648	2.29141
227620_at	SLC44A1	2.43981	0.856366	1.36869	1.02013	-1.55578	-1.87733	-0.71389	0.996422	1.09621	0.148853	2.29095
228654_at	SPIN4	3.97969	-0.215649	2.3372	2.693	0.863603	2.90802	1.75268	1.72991	1.46193	1.69134	2.28835
236104_at	HNRPLL	3.29088	1.06612	0.62342	1.89277	0.389436	0.604084	0.17909	1.12629	2.14066	1.00273	2.28814
239355_at	GMCL1	3.75591	-0.0218747	1.60478	1.75692	0.779918	0.859298	1.6689	2.20777	2.88703	1.46784	2.28806
223144_s_at	AKIRIN2	4.09599	0.735317	2.50996	0.591719	0.00724271	2.78709	1.56318	1.8971	4.38538	1.80962	2.28636
218056_at	BFAR	5.4663	3.47987	3.34055	3.47376	2.75469	3.46163	3.57856	2.70816	2.67707	3.18429	2.28201
48808_at	DHFR	4.52308	0.472425	3.04656	2.60501	-0.117277	2.9665	2.19843	2.42508	4.33639	2.24164	2.28144
237657_at	-	0.796211	-1.75414	-1.23433	-1.72052	-1.19685	-1.04687	-0.953732	-1.9638	-2.00041	-1.48383	2.28004
212195_at	IL6ST	4.2134	-1.19974	2.05584	3.18203	3.11499	0.083566	2.50189	2.28994	3.44483	1.93417	2.27923
217863_at	PIAS1	3.84442	2.76665	1.54503	2.06234	-0.428093	0.701611	1.20604	1.15427	3.51462	1.56531	2.27911
204496_at	STRN3	3.28441	-0.926486	2.05584	1.30496	-2.18055	1.38458	1.02613	2.49422	2.88412	1.00535	2.27906
229285_at	RNASEL	1.18047	-0.436172	-1.05447	-0.414161	-2.38336	-1.62243	-1.41579	-2.48933	1.03685	-1.09736	2.27783
1555759_a_at	CCL5	5.52254	-0.436172	1.43297	7.12389	2.67535	6.63035	3.1595	2.99224	2.3826	3.24509	2.27745
213067_at	MYH10	1.71691	-1.19974	-1.49408	0.184077	-0.601832	-0.119513	0.326938	-1.65427	0.0796017	-0.559853	2.27676
219433_at	BCOR	3.26353	0.611881	1.29301	2.06234	3.24622	3.42312	-0.71389	0.743569	-2.76847	0.987224	2.2763
235852_at	STON2	-0.0499571	-1.75414	-2.37673	-2.64581	-1.93818	-2.40584	-2.60135	-2.06558	-2.81097	-2.32483	2.27487
204197_s_at	RUNX3	5.26501	1.99992	3.35802	3.71661	2.92345	2.39428	3.26659	1.35074	4.91503	2.99058	2.27443
228790_at	FAM110B	0.744937	-1.46489	-0.971786	-2.11253	-0.680034	-2.19565	-0.877489	-1.9638	-1.95986	-1.52825	2.27319
227257_s_at	CACUL1	2.6347	-1.19974	0.466378	0.241827	0.266343	0.701611	0.631533	1.18527	0.601743	0.361872	2.27283
1564253_at	LOC285766	1.73851	4.32347	-1.87934	-0.955642	-1.0673	-2.11763	-2.15552	-2.15217	1.73303	-0.533889	2.2724
228345_at	CHIC1	2.55243	1.80453	1.52215	0.818994	-1.14338	-0.219486	-1.0406	-0.31186	0.825809	0.28202	2.27041
228033_at	E2F7	3.5471	0.15632	0.371587	3.33093	-0.534933	2.0395	1.26256	1.49629	2.10411	1.2783	2.2688
244599_at	-	1.81825	-0.215649	-1.59606	-1.63479	0.0748597	0.210862	0.377021	0.578281	-1.3963	-0.450222	2.26847
230561_s_at	KANSL1L	0.667724	-1.46489	-1.49408	-1.52269	-1.87179	-2.46353	-1.41579	-1.24425	-1.32863	-1.60071	2.26843
221590_s_at	ALDH6A1	0.796211	-2.45022	-1.78333	-1.83006	-1.52082	-2.11763	-0.877489	-0.957654	-0.224064	-1.47016	2.26637
230779_at	TNRC6B	2.02886	-0.436172	0.934717	-0.15133	-1.63793	-0.910757	-2.53661	-0.525092	3.36419	-0.237372	2.26623
218733_at	MSL2	3.89876	-1.75414	1.85875	2.03121	2.11335	2.26003	1.6689	1.62983	3.2542	1.63277	2.26599
37793_r_at	RAD51D	1.91238	-1.75414	-1.40389	-0.0214119	0.393919	0.0753596	0.302371	-0.949077	0.537461	-0.352425	2.2648
230300_at	PSMA5	0.932185	-1.75414	-1.49408	-1.63479	-1.87179	-1.11734	-2.15552	-0.446701	-0.175253	-1.3312	2.26339
243840_at	CLSPN	2.20075	-0.215649	-0.732879	0.418633	0.215356	-0.219486	-0.296512	-0.690306	1.03685	-0.0604992	2.26125
235687_at	ZNF626	0.496048	-0.674331	-2.59226	-2.19604	-1.52082	-2.32567	-1.52078	-1.54611	-1.73743	-1.76418	2.26023
226109_at	C21orf91	4.97155	1.43117	3.58646	3.55827	2.35199	3.07777	3.28632	0.304948	4.0947	2.71145	2.2601
234192_s_at	GKAP1	3.37523	1.25657	2.11055	1.60967	-1.35341	0.673073	1.73031	0.353259	2.54472	1.11559	2.25964
224582_s_at	NUCKS1	4.74373	-0.926486	3.46911	4.62273	1.77834	3.03296	3.14548	4.2204	0.530575	2.48414	2.2596
206424_at	CYP26A1	2.27219	0.15632	-0.652425	-1.52269	-0.319294	2.5083	-0.492967	-0.377606	0.806299	0.013242	2.25895
1570445_a_at	LOC643201	0.744937	-1.19974	-0.894035	-2.01686	-0.870028	-1.96115	-1.70892	-1.65427	-1.80617	-1.5139	2.25883
222030_at	SIVA1	2.59206	0.735317	0.0831696	-0.214447	1.05221	0.491205	-0.492967	0.0765703	0.937051	0.333513	2.25854
213931_at	ID2 /// ID2B	4.95278	3.08462	2.73559	2.28901	2.7285	-0.910757	2.6859	3.70853	5.23406	2.69443	2.25835
1553970_s_at	CEL	1.18047	-0.436172	-1.96347	-1.83006	-0.870028	-1.37255	-0.646991	-0.778108	-0.716394	-1.07672	2.25719
226675_s_at	LOC100507645 /// MALAT1	4.27557	-1.75414	3.10583	1.6326	2.75469	0.826647	3.91025	1.71245	3.96076	2.01864	2.25693
1554726_at	ZNF655	1.54151	-2.62014	-1.87934	0.184077	-1.01574	-0.0659696	-0.101393	-0.172827	-0.0515684	-0.715362	2.25687
205902_at	KCNN3	1.49299	-0.674331	-1.96347	0.325027	-0.945269	-0.119513	-0.422295	-0.525092	-1.77833	-0.76291	2.2559
1556672_a_at	RBM6	1.47947	-0.215649	-0.971786	-0.087125	-1.52082	-1.37255	-1.0406	-1.54611	0.553997	-0.77508	2.25455
208710_s_at	AP3D1	4.94897	3.62459	2.30154	3.05546	1.66252	2.49796	3.00811	2.68916	2.72601	2.69567	2.2533
221727_at	SUB1	4.1346	-1.46489	1.13809	3.44965	0.535563	2.18744	2.341	2.88222	3.98609	1.8819	2.2527
236208_at	MOCS2	0.867099	-1.46489	-2.22823	-1.12971	-1.76185	-2.03978	-1.41579	-1.85784	0.825809	-1.38404	2.25113
213830_at	YME1L1	2.83142	-0.674331	-0.0818579	-2.28234	-0.785728	5.41142	-1.2289	3.91562	0.370121	0.580501	2.25092
219929_s_at	ZFYVE21	2.1476	-2.78154	0.41511	0.783296	0.00724271	-0.50299	0.420544	0.924802	-0.0801423	-0.10171	2.24931
229882_at	RPS15A	2.59763	0.735317	0.466378	-0.15133	0.489079	0.0281951	0.326938	0.188504	0.712444	0.349441	2.24819
218802_at	CCDC109B	5.18217	2.68491	4.34262	2.89844	-0.363611	2.64575	4.54748	3.26969	3.44877	2.93426	2.24791
221755_at	EHBP1L1	3.40772	1.51041	1.36869	-0.15133	1.28168	1.80087	2.53489	-0.31186	1.25406	1.16093	2.24679
200644_at	MARCKSL1	3.94622	4.75613	-0.894035	4.52227	4.68403	-1.53401	-0.877489	-1.04337	3.98569	1.6999	2.24632
227001_at	NIPAL2	2.80215	3.23219	-0.0818579	1.67611	1.55047	-1.11734	1.75268	-2.06558	-0.484303	0.557795	2.24435
228061_at	CCDC126	2.37313	0.15632	-0.257716	1.49949	-0.457181	-1.45501	0.17909	0.7038	0.665196	0.129249	2.24388
204851_s_at	DCX	0.114068	-0.215649	-2.52852	-2.28234	-2.2938	-2.19565	-2.6639	-2.56335	-2.2863	-2.12869	2.24276
218851_s_at	SFT2D3 /// WDR33	1.08859	-0.436172	-1.23433	-1.52269	-1.63793	-0.50299	-0.646991	-2.06558	-1.17907	-1.15322	2.24181
1558014_s_at	FAR1	1.86868	-2.24769	-0.894035	2.20329	-2.09404	-0.018531	-0.101393	0.304948	-0.0801423	-0.365949	2.23462
239253_at	-	0.954068	-1.75414	-0.0818579	-1.63479	-2.16396	-1.37255	-1.30891	-1.4347	-0.484303	-1.2794	2.23347
232288_at	PDXDC1 /// PDXDC2P	0.817838	1.34567	-2.05567	-1.42126	-2.2938	-2.70068	-1.70892	-2.40977	-0.0801423	-1.41557	2.23341
242385_at	RORB	0.581457	-0.674331	-2.29804	-2.37321	-2.44212	0.737136	-1.89224	-2.15217	-2.1057	-1.65008	2.23154
219641_at	DET1	1.56872	0.468737	-1.23433	0.550007	-1.91192	-1.37255	-0.296512	-0.957654	-0.546329	-0.662569	2.23129
209760_at	KIAA0922	3.41345	3.64432	1.58284	2.36832	1.5823	0.972099	-0.567207	-1.4347	1.3193	1.18341	2.23005
213556_at	LOC390940	2.0934	-0.215649	-1.78333	-0.794002	-1.35341	2.22643	-0.792091	-0.100563	1.73303	-0.134948	2.22835
215275_at	TRAF3IP3	1.08859	-2.014	-1.49408	-1.52269	0.458413	-1.04687	-0.356934	-1.54611	-1.5891	-1.13892	2.22751
241808_at	ZC2HC1A	2.25818	-2.45022	1.75463	0.325027	-1.91192	0.972099	0.675658	0.743569	0.141744	0.0313229	2.22686
225088_at	FOPNL	4.60828	-1.19974	4.03465	2.80533	2.97177	2.83305	2.94583	3.40898	1.25406	2.38174	2.22654
212715_s_at	MICAL3	2.55673	1.43117	1.0826	1.13973	-0.184454	0.379062	-1.70892	-0.603141	1.10624	0.330286	2.22644
206862_at	ZNF254	0.614636	-2.24769	0.41511	-2.19604	-1.6752	-1.11734	-2.39442	-2.06558	-1.5891	-1.60878	2.22342
208050_s_at	CASP2	2.85022	0.318031	0.0831696	0.550007	-0.397686	0.913315	1.20604	1.32309	1.02422	0.627522	2.22269
221493_at	TSPYL1	4.86531	1.99992	3.43353	2.91779	-2.1241	4.13373	2.76384	3.47185	4.54482	2.64267	2.22264
212418_at	ELF1	4.21906	2.12238	3.00989	1.94544	-0.0218186	1.07682	2.79352	2.13661	2.93113	1.99925	2.21981
209436_at	SPON1	1.27561	-1.46489	-0.652425	-1.72052	-0.534933	-0.577338	-1.52078	-0.690306	-0.378048	-0.942404	2.21801
209829_at	FAM65B	1.94171	2.06296	0.0831696	-1.72052	-2.2938	-0.119513	-2.60135	-0.236967	2.63406	-0.273996	2.2157
226253_at	LRRC45	2.35925	0.856366	-0.807164	-0.559387	0.779918	0.701611	-0.492967	-0.31186	0.987808	0.144291	2.21496
227670_at	ZNF75A	2.37719	0.611881	0.870822	0.184077	-1.55578	-1.62243	-0.422295	0.0144282	3.21814	0.162355	2.21483
235478_at	DCLRE1C	2.30322	3.52277	0.585439	-0.711444	-1.7874	-0.280962	-1.30891	-1.34716	2.03651	0.0886058	2.21462
227256_at	USP31	2.10029	-1.19974	-0.205715	0.130647	-0.64368	-0.636536	0.631533	-0.172827	1.19335	-0.112871	2.21316
225035_x_at	LOC100288778 /// WASH1 /// WASH2P /// WASH3P /// WASH7P	4.99879	4.21436	2.88262	2.40952	2.97177	1.88034	2.42929	2.2351	3.26319	2.78577	2.21302
1565436_s_at	KMT2A	1.32428	-1.46489	-1.59606	-0.414161	-0.725418	-0.449479	-0.356934	-1.24425	-0.847961	-0.887393	2.21168
210982_s_at	HLA-DRA	7.78141	0.15632	8.37445	7.68147	2.00338	7.28296	5.68644	6.76583	6.61283	5.57046	2.21095
202172_at	VEZF1	4.73728	1.73389	3.00216	2.68334	1.4717	2.33992	3.07128	2.30166	3.60825	2.52653	2.21075
236831_at	CCDC50	3.0878	-1.75414	1.39097	3.152	-1.0673	-1.96115	2.52409	3.329	1.40298	0.877055	2.21075
200623_s_at	CALM1 /// CALM2 /// CALM3	4.57123	0.611881	2.53017	2.47369	2.07655	2.80277	2.83953	2.68916	2.86121	2.36062	2.21061
211985_s_at	CALM1 /// CALM2 /// CALM3	4.70311	-0.674331	2.89825	2.36832	2.47018	2.10811	3.29967	3.66802	3.8082	2.4933	2.20981
214669_x_at	IGKC	3.51469	-0.0218747	1.95373	2.20329	1.16847	-0.449479	0.0177405	3.06086	2.51681	1.30619	2.2085
224581_s_at	NUCKS1	5.71903	1.73389	3.72691	5.25802	1.05221	3.56074	3.36345	4.82947	4.56313	3.51098	2.20805
217749_at	COPG1	4.24859	-0.436172	2.28888	2.61453	2.95565	2.01278	1.95916	2.34034	2.5997	2.04186	2.20673
240481_at	-	1.32428	-0.926486	-2.05567	-1.33372	-0.494614	0.673073	1.2381	-2.06558	-2.07826	-0.880394	2.20468
211719_x_at	FN1	1.6148	-0.436172	-2.22823	-1.63479	1.68923	0.210862	0.825602	-1.9638	-1.17907	-0.589548	2.20434
1554549_a_at	WDR20	0.528185	-2.24769	-2.13352	-0.794002	-2.32431	-1.37255	-1.41579	-1.85784	-1.25909	-1.6756	2.20378
228512_at	PTCD3	2.56315	-0.436172	0.838787	0.0199291	-0.397686	0.210862	0.132558	0.304948	2.21111	0.360542	2.20261
212460_at	SPTSSA	4.74106	-1.19974	3.41269	3.11367	1.92512	3.97429	2.66574	3.62734	2.79271	2.53898	2.20208
200953_s_at	CCND2	7.31464	-2.014	6.86524	6.26474	3.1759	6.63825	6.86205	6.63812	6.47854	5.1136	2.20104
232366_at	KIAA0232	0.744937	-1.46489	-1.13323	-0.955642	-1.27963	-1.7814	-2.15552	-1.9638	-0.911783	-1.45574	2.20067
226041_at	NAPEPLD	2.73736	-0.436172	0.968957	0.508019	-0.428093	-0.219486	1.2381	1.72991	0.937051	0.537287	2.20007
227321_at	GATS	0.867099	-0.674331	-2.05567	-1.63479	-0.428093	-1.62243	-1.52078	-1.4347	-1.28552	-1.33204	2.19914
228367_at	ALPK2	3.33325	2.18411	2.5201	-0.711444	3.62096	-0.119513	-1.30891	4.89547	-2.00041	1.13505	2.1982
216997_x_at	TLE4	0.971341	-2.45022	0.934717	-2.28234	-1.6752	0.0281951	-2.47001	-0.690306	-1.17907	-1.22303	2.19437
201648_at	JAK1	6.68982	4.56375	4.89666	5.28062	3.86674	3.67592	4.60547	4.614	4.46155	4.49559	2.19423
223887_at	GPR132	4.16636	0.735317	1.3412	0.418633	2.94752	2.44744	3.57856	2.84893	1.46193	1.97244	2.19392
203078_at	CUL2	0.84151	-2.62014	-1.68084	-0.794002	-2.58144	-2.52615	-2.23616	0.353259	1.27554	-1.35124	2.19275
1562603_at	RAD51L3-RFFL /// RFFL	2.86473	-1.19974	1.36869	1.40706	-1.14338	0.795661	2.80307	1.21214	0.141744	0.673158	2.19158
225266_at	ZNF652	4.07791	1.58694	2.3372	1.22381	2.6676	1.52937	1.64916	0.894163	3.20373	1.8865	2.19141
228963_at	-	3.3817	0.856366	0.995996	2.83529	-1.0673	0.458354	2.1179	0.188504	3.14026	1.19067	2.19103
226333_at	IL6R	3.02119	1.1654	3.47434	0.07903	0.0748597	-1.53401	2.57031	0.924802	-0.0995941	0.831892	2.1893
209515_s_at	RAB27A	4.80238	0.856366	3.92689	3.41076	1.09278	2.02826	3.55064	3.35816	2.68712	2.61387	2.1885
212637_s_at	WWP1	1.99442	-2.45022	0.184203	-0.794002	-1.11684	-0.280962	0.997273	0.7038	1.20459	-0.194019	2.18843
219304_s_at	PDGFD	1.01553	1.1654	-2.59226	-0.15133	-1.01574	-0.636536	-2.15552	-2.06558	-1.92581	-1.17217	2.1877
236875_at	LOC100130705	0.971341	-2.014	-1.78333	-1.72052	-0.397686	-0.50299	-2.07217	-0.446701	-0.791939	-1.21617	2.18751
200600_at	MSN	6.51888	3.08462	5.63651	5.33382	-0.785728	6.2475	5.41067	5.147	4.57672	4.33139	2.1875
201341_at	ENC1	2.10029	-0.215649	0.0243431	-1.23081	-0.494614	0.164739	-0.567207	1.80714	-0.175253	-0.0859129	2.1862
226205_at	ANKRD13D	1.75606	0.318031	-0.807164	-0.638056	-0.575853	-0.219486	-0.296512	-0.603141	-0.597166	-0.427418	2.18348
204799_at	ZBED4	2.93246	-0.436172	0.0831696	1.43035	0.61623	1.80087	1.6278	-0.0443342	0.914719	0.74908	2.18338
229265_at	SKI	3.05196	-0.674331	0.184203	1.7359	0.779918	0.121031	1.5405	-0.0443342	3.31468	0.869695	2.18227
219691_at	SAMD9	2.1851	-1.46489	1.52215	-1.33372	-0.680034	0.421682	2.42929	-1.9638	1.09621	0.00336069	2.18174
232668_at	-	0.235812	0.735317	-2.52852	-2.19604	-2.09404	-2.40584	-2.23616	-2.40977	-2.42416	-1.9449	2.18071
1559820_at	-	1.30823	-0.436172	-1.78333	-0.15133	-0.255551	-1.62243	-1.30891	-1.04337	-0.378048	-0.872393	2.18062
1553749_at	FAM76B	1.54151	-1.46489	-1.31435	-0.638056	-1.76185	-0.767392	-0.567207	-0.446701	1.85101	-0.638679	2.18019
225644_at	CCDC117	4.17721	-0.436172	2.60012	2.24766	1.25934	2.19934	2.14634	3.09447	2.88993	2.00013	2.17708
212079_s_at	MLL	1.91294	-0.674331	0.0243431	0.07903	-0.457181	0.121031	0.277378	-0.690306	-0.791939	-0.263997	2.17693
224627_at	GBA2	3.36832	1.73389	0.66504	1.89277	0.663975	1.25208	1.75268	0.821916	0.779006	1.19517	2.17315
239294_at	-	2.53365	2.68491	-1.49408	-2.37321	-0.750658	4.61525	-1.0406	3.35254	-2.1057	0.361056	2.1726
225883_at	ATG16L2	2.33193	-0.436172	0.968957	0.282245	-0.092219	-0.0659696	1.08803	-0.0443342	-0.410109	0.161304	2.17062
1570420_at	STXBP2	2.60249	1.25657	0.466378	-0.414161	0.435679	0.639308	0.631533	0.304948	0.141744	0.43275	2.16974
228287_at	ING5	3.32991	2.59686	0.238304	1.16771	-0.0218186	1.50745	0.931462	1.27292	1.60029	1.16165	2.16826
239448_at	-	0.867099	-1.19974	-1.68084	-0.955642	-0.998654	-1.7814	-0.492967	-1.9638	-1.32863	-1.30021	2.16731
211101_x_at	LILRA2	1.8384	0.15632	-0.257716	-0.955642	0.0748597	-1.11734	0.377021	0.0765703	-0.978193	-0.328015	2.16641
203997_at	PTPN3	3.73203	-1.19974	4.06959	4.88446	0.00724271	-0.976078	-0.953732	1.35074	5.34289	1.56567	2.16636
202871_at	TRAF4	3.63272	2.06296	1.13809	1.37861	1.0737	1.46714	1.7735	0.961154	1.87584	1.46637	2.16635
227224_at	RALGPS2	0.647109	1.73389	-2.22823	-1.93234	-1.87179	-1.53401	-1.70892	-2.40977	-2.1772	-1.51605	2.16316
212612_at	RCOR1	4.14034	2.12238	0.870822	3.34407	1.09278	1.46714	2.53489	1.58668	2.79952	1.97729	2.16305
235103_at	MAN2A1	3.0651	-2.014	1.84383	0.671172	-1.59686	1.86433	2.41767	1.87933	2.15135	0.902103	2.163
1568638_a_at	IDO2	0.235812	-1.75414	-1.59606	-1.42126	-2.44212	-2.19565	-2.23616	-1.34716	-2.42416	-1.92709	2.1629
222990_at	UBQLN1	5.86222	2.76665	3.56423	3.81926	3.1417	3.88615	3.24571	4.20788	4.97781	3.70118	2.16104
225319_s_at	FAM104A	4.50974	2.40281	2.01237	2.40952	0.489079	2.09543	2.79352	2.57165	4.02559	2.35	2.15975
32042_at	ENOX2	2.66885	0.483067	0.752418	0.529166	0.708439	0.420784	-0.386024	1.54219	0.0330762	0.51039	2.15846
224697_at	DCAF5	2.25818	-0.926486	-0.13931	1.0485	0.215356	-0.280962	-0.492967	0.536569	0.83744	0.0997669	2.15842
227012_at	SLC25A40	4.83997	1.25657	3.203	3.56916	0.798057	3.82071	3.58325	2.24987	2.97392	2.68182	2.15815
226756_at	CCDC71L	2.95814	-0.436172	2.89825	-0.638056	-0.0218186	0.826647	2.1179	1.93093	-0.277724	0.799995	2.15814
205773_at	CPEB3	0.302411	-1.46489	-1.49408	-2.11253	-2.16396	-2.40584	-1.98385	-2.40977	-0.80761	-1.85532	2.15773
225522_at	AAK1	4.78447	1.06612	2.39502	2.73288	4.35671	2.7552	2.85799	1.80714	3.05068	2.62772	2.15675
207387_s_at	GK	2.17861	0.15632	-0.0259637	1.25196	-1.19685	0.301331	-0.492967	1.12629	-0.936708	0.0229267	2.15568
238484_s_at	SSBP2	0.438799	-2.014	-2.13352	-1.52269	-2.01603	-0.331282	-2.53661	-2.33179	-0.847961	-1.71673	2.15553
242974_at	CD47	1.4397	2.35158	-1.87934	-2.43381	-0.912467	-0.767392	-0.953732	-1.65427	0.530575	-0.714859	2.15455
227637_at	TFCP2	2.10029	1.80453	0.870822	-2.28234	-0.785728	0.673073	0.50993	1.09776	-2.32147	-0.054178	2.15446
210203_at	CNOT4	1.39558	-2.45022	-0.257716	-0.481051	-2.22407	0.0281951	0.0177405	-0.377606	-0.321255	-0.758247	2.15383
202762_at	ROCK2	4.14962	-0.215649	2.95915	3.18933	1.40373	2.16242	2.14634	2.30166	2.02598	1.99662	2.153
212671_s_at	HLA-DQA1 /// HLA-DQA2 /// LOC100507718 /// LOC100509457	7.21918	-1.19974	8.14791	7.25154	1.24615	6.80463	5.46164	6.14788	6.67031	5.06629	2.15289
210528_at	MR1	0.971341	0.15632	-1.23433	-0.872093	-1.52082	-2.03978	-2.07217	-2.06558	0.20411	-1.18054	2.15188
224574_at	C17orf49 /// RNASEK-C17ORF49	6.3215	3.20267	4.90034	4.91126	2.43987	4.39717	5.25254	4.08461	4.18285	4.17141	2.15008
219826_at	ZNF419	1.60376	0.318031	-1.96347	-0.414161	-0.219662	-1.37255	-0.356934	-1.65427	1.30544	-0.544698	2.14846
228503_at	RPS6KA6	1.03209	0.963912	-2.05567	-2.01686	-1.14338	-1.37255	-1.79186	-2.40977	0.900973	-1.11565	2.14774
201055_s_at	HNRNPA0	4.36284	1.25657	1.47973	2.59062	2.4919	2.67226	2.00957	2.77096	2.45028	2.21524	2.1476
231111_at	-	1.62847	-0.436172	0.701059	-0.15133	-1.27963	-1.53401	-0.492967	-1.65427	0.694673	-0.519081	2.14755
239230_at	HES5	1.71691	0.611881	-0.652425	-0.275799	1.15037	-0.159311	-1.59425	-0.957654	-1.54442	-0.4277	2.14461
227525_at	GLCCI1	4.15317	1.06612	3.26072	1.79569	0.511002	2.83305	3.00811	-1.14314	4.74145	2.00912	2.14404
210706_s_at	RNF24	2.7424	0.468737	0.134185	-0.15133	1.43729	0.121031	1.60885	0.131663	1.0471	0.599691	2.1427
211744_s_at	CD58	4.55896	2.12238	3.23589	2.35621	3.83939	4.73797	2.67553	-2.24237	2.60607	2.41638	2.14258
226368_at	CHST11	2.0934	-0.674331	-0.807164	0.783296	0.823613	0.257698	1.7735	-0.957654	-1.5891	-0.0487681	2.14217
218421_at	CERK	3.69774	1.58694	1.85875	2.20329	1.36941	-0.280962	2.48973	0.6655	2.55574	1.55605	2.14169
235802_at	PLD4	0.867099	-0.0218747	-1.13323	-2.11253	-1.30729	-1.21304	-1.0406	-1.85784	-1.50868	-1.27439	2.14149
227514_at	ITPRIPL2	2.35925	-1.46489	-2.22823	-1.93234	1.0737	2.24862	2.99253	1.54219	-0.484303	0.21841	2.14084
225820_at	PHF17	2.77166	-1.46489	1.05098	0.325027	-1.98958	1.69625	1.49405	0.131663	3.8128	0.632036	2.13962
216973_s_at	HOXB7	3.8184	0.735317	2.62651	-2.01686	1.56874	2.5083	2.58146	2.47216	2.96072	1.67954	2.13886
224901_at	SCD5	3.24988	-1.75414	1.26748	3.43706	-0.122455	4.17719	0.17909	-1.75225	3.46659	1.11232	2.13756
209368_at	EPHX2	0.696509	-1.19974	-1.31435	-2.11253	-1.40872	-1.53401	-0.71389	-1.24425	-2.00041	-1.44099	2.1375
231813_s_at	COG1	0.581457	-2.24769	-1.23433	-1.23081	-0.912467	-1.62243	-2.15552	-2.06558	-0.978193	-1.55588	2.13733
224508_at	MGC12916	1.35505	-0.926486	-1.13323	-0.711444	-0.219662	-1.45501	1.02613	-1.24425	-1.5891	-0.781631	2.13668
203250_at	SCAF8	4.77727	0.735317	2.58985	3.27715	1.95207	3.17228	2.69491	3.0746	3.64034	2.64206	2.13521
209827_s_at	IL16	2.17861	3.60597	-1.23433	-0.275799	0.930608	-0.976078	-0.567207	-0.377606	-0.751905	0.0442071	2.1344
223620_at	GPR34	0.265499	-2.014	-1.96347	-2.11253	-2.1241	-1.87733	-2.32429	-0.377606	-2.1443	-1.8672	2.1327
209765_at	ADAM19	2.07753	0.15632	3.44003	0.918617	0.129798	-0.767392	-1.30891	-1.85784	-1.15131	-0.0550868	2.13262
233857_s_at	ASB2	1.98381	-0.926486	-2.05567	0.709645	-0.750658	2.49796	0.471812	-0.377606	-0.751905	-0.147863	2.13168
233713_at	-	2.30322	1.51041	-1.49408	1.69674	-1.14338	-1.7814	0.50993	1.47278	0.613027	0.173004	2.13022
213618_at	ARAP2	2.43437	1.25657	-2.29804	1.60967	-1.35341	2.17545	1.6278	-2.15217	1.56874	0.304326	2.13004
242431_at	-	1.82895	-1.46489	-0.0818579	0.07903	-1.22328	-1.21304	-0.646991	-0.860574	3.00694	-0.300584	2.12953
208723_at	USP11	4.72905	4.19119	3.88323	0.07903	2.68516	3.17877	3.33984	3.97383	-0.517382	2.60171	2.12734
212979_s_at	FAM115A /// LOC100294033	2.21532	-2.24769	0.906289	2.26071	-1.52082	1.12931	0.675658	-0.525092	0.0330762	0.0889308	2.12639
225937_at	CUX1	0.647109	-1.75414	-1.31435	-1.63479	-1.11684	-1.37255	-1.30891	-2.06558	-1.25909	-1.47828	2.12539
237304_at	SYCE2	1.47947	-0.674331	-0.971786	0.469901	-0.534933	-1.29846	-0.492967	-0.603141	-1.05236	-0.64476	2.12423
222062_at	IL27RA	2.91582	-0.0218747	2.01237	1.7359	0.992834	-0.767392	2.28922	0.131663	-0.0309875	0.792716	2.12311
1555247_a_at	FNIP1 /// RAPGEF6	1.97741	-1.19974	-0.205715	-0.087125	-1.59686	0.257698	-0.165098	0.304948	1.52755	-0.145543	2.12296
229312_s_at	GKAP1	3.04025	0.963912	1.73735	1.27954	-0.092219	-0.0659696	1.29167	0.49166	1.74077	0.918339	2.12191
203276_at	LMNB1	4.77957	0.856366	2.86454	2.7026	1.77834	3.98728	3.33984	3.36376	2.37847	2.6589	2.12067
226561_at	AGFG1	2.73166	-1.46489	0.995996	2.33086	-1.52082	1.97175	-0.356934	0.0144282	2.93676	0.613393	2.11827
223638_at	LOC100653178 /// NBPF3	1.54151	-0.674331	0.934717	-1.72052	-0.428093	-1.29846	-0.646991	-1.4347	0.665196	-0.575397	2.11691
204779_s_at	HOXB7	4.22425	1.51041	2.69012	-1.93234	2.12575	3.0911	3.06334	3.25684	3.05845	2.10796	2.11629
227455_at	C6orf136	2.98868	-0.926486	0.585439	1.22381	-0.725418	1.22905	2.83953	1.47278	1.28263	0.872667	2.11602
225145_at	NCOA5	3.49951	0.15632	0.741168	0.629622	1.87335	1.54809	0.931462	2.10733	3.09113	1.38481	2.11471
228453_at	EPG5	2.27219	0.15632	0.701059	-0.559387	-0.912467	0.421682	-0.953732	1.21214	1.20459	0.158776	2.11342
202211_at	ARFGAP3	4.9234	2.59686	2.96605	3.08999	2.13907	2.81829	3.22497	1.94808	3.69717	2.81006	2.11334
228661_s_at	LOC100506029 /// LOC100506051	1.88814	-0.0218747	-0.0818579	0.37511	-0.998654	0.737136	-1.52078	-0.957654	0.694673	-0.221738	2.10987
228466_at	GABPB2	2.64617	1.80453	-0.894035	0.325027	0.798057	0.604084	0.229766	-0.172827	1.60029	0.536862	2.10931
1560792_at	-	0.88543	-0.674331	-1.87934	-0.275799	-1.87179	-2.26557	-0.953732	-2.24237	0.39618	-1.22084	2.10627
227319_at	KLHL36	4.29167	2.88175	1.70215	3.82337	1.11141	1.58623	0.997273	1.54219	3.84039	2.1856	2.10607
209142_s_at	UBE2G1	6.04403	4.39409	3.44954	3.05546	2.77255	4.39458	4.57894	4.0448	4.81649	3.93831	2.10572
223132_s_at	TRIM8	3.53226	1.93622	1.80645	1.13973	1.20971	0.764466	1.75268	0.578281	2.22498	1.42656	2.1057
201929_s_at	PKP4	2.98868	-1.75414	2.55997	2.7026	-0.785728	1.8353	1.6689	0.441538	0.39618	0.883077	2.10561
227064_at	ANKRD40	4.1216	1.43117	1.78978	1.87251	1.40373	2.08264	2.57031	1.86021	3.11863	2.01612	2.10548
223444_at	SENP7	1.30823	0.735317	-0.45296	-1.33372	-1.7161	-1.96115	-2.07217	-1.4347	1.86997	-0.795689	2.10392
226287_at	CCDC34	3.72696	1.58694	2.01237	2.2745	1.16847	2.0547	-2.32429	3.08675	3.13194	1.62392	2.10303
228150_at	SEC16B	1.05252	-1.46489	1.05098	-2.58386	-1.4324	-1.70815	-2.53661	2.77096	-2.49457	-1.04982	2.10234
203445_s_at	CTDSP2	5.04987	3.70032	2.53017	4.27633	1.76387	2.82598	2.88581	1.56461	4.03638	2.94793	2.10194
225530_at	MOB3A	4.18984	2.88175	1.58284	1.02013	4.46805	1.80087	3.08506	0.578281	1.29145	2.08855	2.10129
1554690_a_at	TACC1	2.684	0.963912	-0.376514	0.07903	-1.8364	0.379062	2.26262	1.242	1.95008	0.582975	2.10102
226796_at	ABHD15	3.06006	-0.436172	1.80645	1.02013	0.511002	1.05079	1.56318	-0.236967	2.3941	0.959063	2.101
237189_at	-	0.744937	-0.436172	-1.59606	-2.50797	-0.870028	-1.96115	-0.101393	-1.14314	-2.22162	-1.35469	2.09963
229007_at	LOC283788	1.03209	-0.926486	1.10767	-1.42126	-2.16396	-2.80435	-2.53661	-1.24425	1.45253	-1.06709	2.09917
232330_at	C7orf44	1.65009	0.963912	-0.807164	-1.52269	0.0748597	-1.37255	-0.646991	-0.957654	0.678678	-0.4487	2.09879
209083_at	CORO1A	6.25909	4.47497	4.50642	2.83529	5.73658	5.07858	6.27457	1.21214	3.16397	4.16032	2.09878
219990_at	E2F8	3.83265	2.24153	1.73735	1.35449	-0.870028	2.16242	2.70451	1.35074	3.19671	1.73471	2.09794
231589_at	-	1.01553	-2.014	-1.59606	-1.93234	-1.4324	1.69625	-1.30891	-1.54611	-0.517382	-1.08137	2.0969
206660_at	IGLL1	0.647109	-0.0218747	-2.22823	-1.42126	-1.6752	-1.70815	-1.59425	-1.4347	-1.50868	-1.44904	2.09615
232297_at	KLHL5	2.3168	0.318031	0.501575	1.35449	-1.0673	-0.50299	0.17909	0.304948	0.678678	0.220815	2.09599
226743_at	SLFN11	3.8803	0.856366	1.85875	-1.83006	0.972391	2.82598	3.57856	2.36449	3.6486	1.78438	2.09592
217547_x_at	ZNF675	1.86868	-2.62014	3.07815	-0.15133	-0.945269	0.737136	0.0177405	-0.778108	-1.15131	-0.226641	2.09532
214066_x_at	NPR2	1.71691	-0.674331	-0.652425	-1.63479	-0.363611	-0.577338	-0.0371982	0.0144282	0.900973	-0.378037	2.09494
228047_at	SNORA72	0.867099	-1.19974	-1.31435	-1.83006	-1.87179	-0.219486	-1.59425	-1.75225	-0.0309875	-1.22661	2.09371
213317_at	CLIC5	0.302411	-2.45022	1.05098	-2.19604	-2.22407	-0.50299	-2.77134	-2.56335	-2.66495	-1.79025	2.09266
225262_at	FOSL2	1.55589	-2.014	0.0831696	0.184077	-2.18055	-2.11763	2.44235	-0.0443342	-0.638086	-0.535626	2.09152
216250_s_at	LPXN	5.50212	5.94314	3.96385	3.73044	3.45804	3.48051	2.45453	3.80964	0.448769	3.41111	2.09101
227396_at	LOC100287223 /// PTPRJ	3.95439	-0.215649	2.96605	3.45685	2.13907	-0.0659696	2.37984	1.12629	3.12456	1.86388	2.09051
229332_at	HPDL	1.69498	-0.674331	-0.732879	1.69674	-0.680034	-1.04687	1.1179	-1.24425	-1.5891	-0.394102	2.08908
208983_s_at	PECAM1	1.18047	-2.014	-1.96347	-2.01686	3.3924	0.210862	-1.70892	-1.54611	-1.62165	-0.908469	2.08894
223189_x_at	MLL5	5.04472	0.468737	3.27234	2.89844	3.69774	4.04345	3.93966	3.43507	1.89447	2.95624	2.08848
201626_at	INSIG1	6.84138	4.07517	3.62925	6.99168	5.17447	4.34147	5.47627	4.09041	4.24723	4.75325	2.08814
230427_s_at	BAG5	1.66344	-0.926486	-1.05447	0.671172	-0.725418	-0.910757	-0.296512	-0.446701	0.297069	-0.424012	2.08745
215711_s_at	WEE1	3.74276	0.856366	2.37201	2.57885	0.511002	1.73323	2.31618	1.37472	1.51255	1.65686	2.0859
203680_at	PRKAR2B	2.20897	-1.46489	0.968957	2.08012	-2.1241	0.421682	-2.39442	4.77487	-1.25909	0.125391	2.08357
238630_at	OPA3	0.88543	-1.19974	-1.68084	-1.12971	-1.22328	-1.29846	-0.792091	-1.14314	-1.11379	-1.19763	2.08306
209606_at	CYTIP	3.89622	2.18411	5.44361	3.08999	-2.22407	-2.40584	7.19167	3.65568	-2.42416	1.81387	2.08234
205191_at	RP2	2.00179	-1.46489	0.585439	-0.711444	-1.55578	0.826647	0.0177405	-1.24425	2.90781	-0.0798401	2.08163
205859_at	LY86	1.66344	2.45189	-1.23433	-0.711444	0.389436	-1.62243	-0.356934	-1.34716	-0.911783	-0.417843	2.08128
208382_s_at	DMC1	1.62847	-2.45022	0.62342	-2.01686	-1.55578	1.27301	-1.12779	1.242	0.39618	-0.452005	2.08048
220991_s_at	RNF32	0.438799	-2.62014	-0.971786	-2.19604	-2.25924	-1.87733	-0.492967	-1.54611	-1.15131	-1.63936	2.07816
215236_s_at	PICALM	2.92915	-2.014	1.45729	1.75692	-0.457181	2.95898	1.64916	1.84197	-0.378048	0.851887	2.07726
206587_at	CCT6B	1.70856	-0.0218747	-0.971786	-1.52269	0.157619	-0.50299	0.326938	0.131663	-0.546329	-0.368681	2.07724
1552611_a_at	JAK1	4.10066	-1.46489	3.07176	3.11367	1.48779	2.19934	2.90424	3.06726	1.80866	2.02348	2.07718
239482_x_at	ZNF708	1.65009	-2.45022	-0.732879	0.469901	-1.6752	-0.219486	-0.0371982	-0.690306	1.93216	-0.425404	2.07549
