# Supplementary material for: Downregulation of STAT3 in Epstein-Barr Virus-Positive Hodgkin Lymphoma
Source: Biomedicines. 2022 Jul 6;10(7):1608. doi: 10.3390/biomedicines10071608 (PMC9313380; doi:10.3390/biomedicines10071608)
Supplement: Supplementary file 1 [file biomedicines-10-01608-s001.zip › Table S3 AMHLH-Controls_down.xls]

## Sheet: Sheet1
Probe_set_ID	Gene	AM-HLH	DEV	HDLM-2	KM-H2	L-1236	L-428	L-540	SUP-HD1	U-HO1	Controls	AMHLH-Controls
223062_s_at	PSAT1	-2.52614	4.90175	4.83982	4.60254	3.64629	3.74935	4.94967	5.3684	4.64502	4.58785	-7.11399
201849_at	BNIP3	-2.39804	4.29039	6.27117	6.01856	5.77994	6.59137	-1.79186	4.80717	5.40802	4.67184	-7.06989
221185_s_at	IQCG	-1.55364	5.24968	4.92733	5.27082	5.18568	5.35373	6.61001	6.4397	3.47416	5.31389	-6.86752
209448_at	HTATIP2	-1.71865	3.23219	5.55559	4.0446	3.55829	5.04016	4.5812	4.79167	6.31664	4.64004	-6.35869
201201_at	CSTB	-1.01761	3.81913	6.58094	5.34136	5.02991	5.37173	5.55246	4.66611	6.25238	5.32675	-6.34436
214452_at	BCAT1	-1.87861	3.20267	4.71106	2.43507	3.1212	4.60427	5.25254	6.23316	3.97177	4.19147	-6.07008
238021_s_at	CRNDE	-2.39804	4.2257	5.2652	-2.50797	2.23091	3.98437	4.56777	4.93257	5.75491	3.55668	-5.95472
215127_s_at	RBMS1	-2.52614	1.66228	4.6187	4.76629	-2.22407	4.71345	4.52851	4.42308	4.65854	3.39335	-5.91949
202499_s_at	SLC2A3	-2.03198	2.68491	4.71517	2.49594	5.47389	2.95898	5.35571	4.28563	2.43365	3.80048	-5.83246
207180_s_at	HTATIP2	-1.71865	2.35158	5.13116	3.04745	2.90677	4.64917	4.16974	4.58816	5.11162	3.99445	-5.7131
202119_s_at	CPNE3	-1.87861	2.88175	4.17075	3.82835	3.5974	4.28118	2.97096	4.55242	4.16689	3.80621	-5.68482
228280_at	ZC3HAV1L	-2.52614	1.43117	4.79697	-2.37321	2.70252	4.96335	4.65613	4.13017	4.62764	3.11684	-5.64298
224893_at	ATL3	-1.87861	1.34567	4.52937	3.91674	2.01676	3.74935	5.02971	4.91387	4.43813	3.74245	-5.62106
202733_at	P4HA2	-1.95738	4.03475	4.37231	-1.12971	5.49809	5.49766	4.04915	4.98428	1.93216	3.65484	-5.61221
215726_s_at	CYB5A	-2.25777	3.68102	5.18359	4.54236	3.26597	-0.50299	2.9208	4.02094	3.66768	3.34742	-5.60519
226517_at	BCAT1	-0.0499571	5.17685	5.83922	3.92113	4.40638	5.36082	6.01289	6.87882	6.64091	5.52963	-5.57958
225285_at	BCAT1	0.438799	5.30683	6.22846	5.27758	4.62991	5.85109	6.91257	6.88304	6.98005	6.00869	-5.56989
207843_x_at	CYB5A	-1.80627	4.06182	5.23605	4.50629	3.16942	0.826647	3.17523	4.52554	3.77559	3.65957	-5.46584
226905_at	FAM101B	-2.25777	4.23739	0.870822	1.37861	-0.296721	3.72645	5.97147	3.20606	6.46358	3.19471	-5.45247
225368_at	HIPK2	-1.62523	1.06612	5.4562	-1.93234	4.90092	4.64282	5.83314	4.39364	5.94343	3.78799	-5.41322
207480_s_at	MEIS2	-2.31787	2.84459	2.84335	3.71661	2.38504	3.64748	3.83114	1.69224	3.74158	3.08775	-5.40562
201848_s_at	BNIP3	-1.80627	1.25657	5.41011	4.80384	5.61621	5.6731	-2.15552	4.17934	3.87804	3.58271	-5.38898
201841_s_at	HSPB1	-0.691278	2.06296	6.37489	6.66498	6.2281	4.3533	2.55907	3.94261	5.23623	4.67777	-5.36904
238846_at	TNFRSF11A	-2.1803	-2.014	4.54471	1.71708	4.53157	3.54899	2.96245	4.42001	4.91503	3.07823	-5.25853
202497_x_at	SLC2A3	-1.71865	0.963912	4.54949	2.72223	6.0525	3.51167	5.35195	4.01713	1.0136	3.52281	-5.24146
209803_s_at	PHLDA2	-1.80627	0.15632	5.0411	5.29306	4.7893	2.74712	6.04346	-1.34716	4.54942	3.40908	-5.21535
209366_x_at	CYB5A	-1.31355	3.68102	5.59218	4.85213	3.31282	1.05079	3.58844	4.58328	3.94185	3.82532	-5.13887
217732_s_at	ITM2B	-1.55364	4.54795	5.12666	-2.28234	3.58136	3.47034	4.98448	3.39732	5.19084	3.50208	-5.05571
224802_at	NDFIP2	-2.10983	3.36278	4.46615	0.95332	3.28729	2.18744	2.99253	2.92291	3.03607	2.90106	-5.01089
224964_s_at	GNG2	-1.39754	3.05341	3.68761	5.09843	3.69149	5.28426	-2.71897	5.15117	5.6075	3.60686	-5.0044
201887_at	IL13RA1	-2.39804	0.611881	5.21101	1.45477	3.7122	3.6222	-1.79186	4.63169	3.28189	2.59172	-4.98977
207900_at	CCL17	-1.31355	-1.46489	8.0759	2.40952	2.00338	6.82574	1.69095	4.50341	5.19548	3.65494	-4.96849
202498_s_at	SLC2A3	-2.31787	-1.19974	4.05422	1.87251	4.39286	2.62078	4.82838	3.46032	1.0616	2.63637	-4.95424
205590_at	RASGRP1	-0.747963	4.23739	5.87087	2.33086	6.37736	3.90332	5.51027	4.2693	1.03685	4.19203	-4.93999
244414_at	-	-2.52614	0.15632	4.21779	2.23273	0.863603	2.54534	2.37984	3.25081	3.57867	2.40314	-4.92928
1567912_s_at	CT45A1 /// CT45A2 /// CT45A3 /// CT45A4 /// CT45A5 /// CT45A6	-1.31355	4.37467	5.1231	-2.50797	4.27902	7.36825	6.3154	6.46769	-2.49457	3.6157	-4.92925
206181_at	SLAMF1	-2.31787	3.56551	4.29817	0.241827	4.18979	1.20383	2.67553	2.96143	1.60029	2.59205	-4.90992
227711_at	GTSF1	-2.03198	4.2789	3.89469	5.18449	2.93963	5.43406	-1.52078	4.50893	-1.89863	2.85266	-4.88464
208792_s_at	CLU	-1.55364	0.735317	5.17662	0.987208	4.04002	1.42412	4.07404	5.80373	4.38373	3.3281	-4.88173
217731_s_at	ITM2B	-2.58911	3.14413	3.90191	-2.50797	1.97624	2.0547	3.45687	2.28994	4.01791	2.29172	-4.88083
213400_s_at	TBL1X	-1.95738	5.25842	2.04183	3.56916	0.909261	1.69625	3.33325	2.70816	3.5029	2.8774	-4.83478
209790_s_at	CASP6	-2.03198	-0.926486	4.08943	3.5803	1.70447	3.84305	3.72341	3.06726	3.22229	2.78796	-4.81994
208791_at	CLU	-1.95738	-1.19974	4.7231	0.550007	3.25236	1.67936	3.94399	5.77052	4.15051	2.85876	-4.81614
229437_at	MIR155 /// MIR155HG	1.03209	4.18004	7.39556	5.29708	5.62274	5.78285	6.31082	6.01691	5.95103	5.81963	-4.78754
201798_s_at	MYOF	-1.95738	-2.45022	2.50996	3.61391	4.63552	2.5193	4.00789	3.80582	3.8952	2.81717	-4.77455
239911_at	ONECUT2	-2.64565	-0.436172	2.19073	2.2745	2.2973	3.03296	3.09336	0.238678	4.31515	2.12581	-4.77146
205681_at	BCL2A1	-2.10983	3.0215	0.0831696	6.28708	2.23091	4.65915	-0.296512	1.242	4.04292	2.65878	-4.76861
217869_at	HSD17B12	-2.1803	4.18004	3.3129	-2.01686	1.42061	5.20788	-0.225078	5.05315	3.26453	2.52465	-4.70495
218025_s_at	ECI2	-1.71865	1.51041	3.36366	4.17841	3.79024	2.52803	4.20306	0.304948	3.93905	2.97723	-4.69588
209868_s_at	RBMS1	-2.1803	0.15632	3.46911	4.07459	-1.8364	3.70109	4.11154	4.13977	2.20179	2.50223	-4.68253
212063_at	CD44	-2.25777	5.51702	4.41777	4.19255	4.91744	3.70863	-2.47001	1.39987	-2.66495	2.37729	-4.63506
202118_s_at	CPNE3	-2.45935	-2.45022	3.7403	3.35141	2.84122	4.00015	2.45453	3.54413	-0.154452	2.16588	-4.62524
238850_at	LINC00461 /// MIR9-2	-2.25777	2.29674	-1.68084	3.00413	2.89836	2.95898	3.20438	2.35166	3.73287	2.34579	-4.60355
226482_s_at	TSTD1	-1.55364	2.84459	4.4993	1.9973	0.0356336	3.91336	2.9208	4.29383	3.7107	3.02694	-4.58057
219424_at	EBI3	-1.01761	5.01152	4.25513	6.42663	1.40373	4.55491	4.01665	2.7182	0.0330762	3.55248	-4.57009
223592_s_at	RNF135	-1.62523	4.85507	3.00216	3.44965	3.87565	3.04518	3.74201	4.09932	-2.59407	2.93437	-4.55959
208999_at	39692	-1.4704	3.14413	3.72253	4.71031	1.95207	3.27661	1.29167	2.67055	3.81586	3.07297	-4.54336
205573_s_at	SNX7	-2.1803	2.64088	0.62342	-2.28234	4.23199	6.15154	-2.47001	3.98815	5.62146	2.31314	-4.49344
212096_s_at	MTUS1	-2.10983	-1.75414	3.78993	1.27954	3.25236	2.29627	4.11154	3.21273	2.87828	2.38331	-4.49314
224786_at	SCOC	-1.80627	1.25657	4.86291	-2.58386	1.92512	4.29126	4.79703	2.461	4.25424	2.65803	-4.4643
210145_at	PLA2G4A	-2.45935	-2.45022	3.76182	-2.50797	2.81657	4.92114	0.377021	5.84545	3.21952	1.99792	-4.45727
200897_s_at	PALLD	-2.31787	4.31224	4.11569	1.22381	-2.01603	1.69625	3.43398	2.56055	1.39318	2.08996	-4.40783
226208_at	ZSWIM6	-1.71865	-0.0218747	4.3371	3.32349	1.84737	1.02428	3.67103	3.89282	3.41771	2.68649	-4.40514
216236_s_at	SLC2A14 /// SLC2A3	-1.09598	0.611881	4.36921	2.49594	5.56129	3.29805	5.29253	3.92864	0.587584	3.26814	-4.36412
207536_s_at	TNFRSF9	-1.31355	-0.436172	6.34168	4.68955	0.890013	2.89345	6.36336	3.49355	0.141744	3.04715	-4.3607
230788_at	GCNT2	-2.1803	4.33419	3.07176	2.01384	1.16847	2.09543	-2.07217	2.55146	4.19394	2.16961	-4.34992
217771_at	GOLM1	-2.25777	2.84459	-1.59606	2.63739	1.1341	2.48755	2.93772	2.81603	3.256	2.06467	-4.32243
235457_at	MAML2	-1.23718	0.963912	4.57403	2.30338	2.35199	3.09698	3.18897	3.59163	4.58588	3.0821	-4.31927
211612_s_at	IL13RA1	-2.52614	-2.45022	4.47976	0.818994	3.81023	3.70446	-2.32429	4.6022	1.67628	1.78968	-4.31582
210933_s_at	FSCN1 /// LOC100653350	-0.691278	-1.46489	3.37527	5.65596	5.1759	7.15229	3.79925	4.50341	0.7989	3.62451	-4.31579
225922_at	FNIP2	-2.39804	-2.014	6.47718	2.88951	-0.219662	0.886711	5.25918	0.781854	0.981287	1.88026	-4.2783
223452_s_at	ATL3	-2.10983	2.54858	2.92848	1.25196	0.951643	2.33992	3.27991	2.49422	1.51255	2.16341	-4.27324
210904_s_at	IL13RA1	-2.25777	-2.24769	4.75358	1.52135	3.29326	4.21239	-2.23616	4.90635	1.75359	1.99458	-4.25235
224799_at	NDFIP2	-1.4704	2.06296	4.41272	1.60967	3.98038	2.40381	3.08506	3.12966	1.55123	2.77943	-4.24983
225097_at	HIPK2	-0.628735	1.73389	4.64641	0.130647	4.6017	4.10823	5.5903	3.95618	4.13443	3.61272	-4.24146
203748_x_at	RBMS1	-1.31355	-0.436172	3.78183	4.02803	0.406327	3.95187	4.31441	4.31918	2.93113	2.91207	-4.22563
231899_at	ZC3H12C	-1.80627	1.43117	3.46462	4.47882	-0.319294	1.81759	3.40524	1.35074	3.71758	2.41831	-4.22458
219410_at	TMEM45A	-2.45935	-0.674331	4.30667	2.08012	2.10188	3.73496	-2.23616	1.29989	3.5048	1.76473	-4.22408
227077_at	ZNF286A /// ZNF286B	-1.16111	3.05341	3.12494	2.92546	2.62017	4.04624	1.81188	3.44454	3.46911	3.06197	-4.22307
222891_s_at	BCL11A	-2.39804	1.58694	-1.78333	4.50337	2.73728	3.00142	-2.6639	2.37642	4.81099	1.82115	-4.21919
211864_s_at	MYOF	-1.95738	-1.46489	1.90702	2.84399	4.10045	2.0547	3.45118	3.17998	1.99826	2.25884	-4.21621
209120_at	NR2F2	-2.70071	1.51041	-2.52852	-0.872093	3.10719	3.63944	-2.39442	3.8477	5.70002	1.50122	-4.20193
223000_s_at	F11R	-1.95738	2.91742	2.63587	1.96258	3.43039	2.1226	2.54632	-0.100563	2.28975	2.22555	-4.18292
208949_s_at	LGALS3	-1.09598	5.75552	7.14703	-1.63479	-0.870028	5.86631	4.53892	5.51669	-1.6591	3.08257	-4.17855
218625_at	NRN1	-2.10983	1.43117	3.00989	0.818994	5.69158	3.24296	-1.70892	2.37642	1.68166	2.06797	-4.1778
212094_at	PEG10	-2.31787	-2.014	-0.652425	2.7026	3.82425	3.4094	-1.79186	4.2327	5.1544	1.85813	-4.176
205645_at	REPS2	-2.03198	-0.436172	4.04397	0.508019	1.74925	2.96542	2.00957	3.0746	3.22229	2.14212	-4.1741
222088_s_at	SLC2A14 /// SLC2A3	-1.16111	-1.19974	4.35097	2.44654	4.72077	2.77918	5.35347	3.95327	1.61441	3.00236	-4.16347
223591_at	RNF135	-2.25777	2.80524	1.98439	2.28901	2.41735	2.09543	2.91255	3.1488	-2.42416	1.90358	-4.16134
230272_at	LINC00461 /// MIR9-2	-2.31787	0.963912	-1.87934	1.97952	2.67535	2.93071	2.66574	1.78822	3.53554	1.83246	-4.15033
229921_at	-	-1.80627	2.50086	3.62925	2.12743	2.80761	2.39428	3.23912	3.26969	-1.28552	2.33534	-4.14161
204440_at	CD83	0.0359958	6.58521	3.70993	6.68595	1.09278	4.85787	2.69491	3.39146	4.39195	4.17626	-4.14026
228073_at	NANP	-2.10983	1.34567	1.24145	2.49594	1.61346	2.08264	1.71013	3.0746	2.6451	2.02612	-4.13595
202436_s_at	CYP1B1	-1.80627	-1.75414	2.20247	4.41702	6.0552	1.12931	-2.23616	2.50802	6.28989	2.32645	-4.13272
202437_s_at	CYP1B1	-2.58911	-2.62014	1.54503	3.53394	5.66319	-0.449479	-2.53661	0.304948	6.57329	1.50177	-4.09088
204866_at	PHF16	-2.25777	1.58694	3.03637	4.05187	0.0748597	1.30043	1.47024	0.6655	2.44634	1.82907	-4.08683
233849_s_at	ARHGAP5	-2.31787	-2.014	2.01237	2.33086	0.189114	3.54469	2.42929	2.09246	3.53684	1.7652	-4.08307
225164_s_at	EIF2AK4	-1.80627	1.66228	3.80541	0.282245	2.31996	2.80936	3.19669	2.69806	1.35837	2.26655	-4.07282
242110_at	-	-2.58911	-0.926486	1.36869	1.96258	0.435679	2.31742	2.1179	2.60177	1.98636	1.48299	-4.0721
205691_at	SYNGR3	-1.4704	3.50204	4.3775	2.73288	2.00338	2.46801	2.28922	1.58668	1.7726	2.59154	-4.06194
202382_s_at	GNPDA1	-1.39754	2.29674	2.98186	2.90787	2.71898	1.46714	1.95916	4.54257	2.32624	2.65007	-4.04761
228565_at	KIAA1804	-2.45935	-0.674331	4.34007	0.508019	0.489079	2.0395	1.08803	3.21273	1.62978	1.57911	-4.03846
210115_at	RPL39L	-2.03198	0.856366	4.38227	3.24205	-0.0218186	3.32462	2.63329	3.329	-1.73743	2.00104	-4.03302
213415_at	CLIC2	-2.25777	2.18411	4.77597	3.88423	3.87074	-1.37255	-2.39442	3.81316	-0.575292	1.77324	-4.03101
201719_s_at	EPB41L2	0.647109	3.23219	5.06696	4.17841	5.03731	5.48318	4.3503	5.62755	4.40866	4.67307	-4.02596
201718_s_at	EPB41L2	0.0359958	1.93622	5.23044	3.24948	4.86307	5.59877	3.9518	5.09694	2.38754	4.03928	-4.00329
212561_at	DENND5A	-0.349354	2.24153	5.04436	4.90698	1.5335	4.1019	3.85172	4.06509	3.47956	3.65308	-4.00243
238022_at	CRNDE	-1.62523	1.93622	3.98505	-1.93234	1.15037	2.72955	3.33325	3.69113	4.05539	2.36858	-3.9938
206218_at	MAGEB2	-2.25777	1.43117	-2.22823	5.74827	4.28916	4.55295	-1.89224	-2.40977	4.36569	1.73212	-3.98989
218149_s_at	ZNF395	-1.31355	2.76665	2.63587	1.545	2.43987	3.43362	2.93772	1.77025	3.84129	2.67128	-3.98484
207738_s_at	NCKAP1	-2.45935	-2.24769	3.98086	-2.43381	2.64695	2.66502	2.74475	1.9797	2.78462	1.51505	-3.9744
204342_at	SLC25A24	-2.70071	-0.215649	4.024	-2.58386	-1.98958	4.18825	3.33984	1.9797	1.38826	1.26637	-3.96708
235700_at	CT45A1 /// CT45A2 /// CT45A3 /// CT45A4 /// CT45A5 /// CT45A6	0.114068	5.55306	5.60632	-2.11253	4.68403	7.47214	6.90284	6.75298	-2.2863	4.07157	-3.9575
223092_at	ANKH	-1.87861	1.80453	2.31408	3.27028	0.389436	2.65508	3.0413	-0.778108	3.74287	2.05493	-3.93354
222457_s_at	LIMA1	-0.628735	1.58694	3.21017	0.783296	3.3503	5.26038	1.92455	4.49194	5.76578	3.29667	-3.9254
203030_s_at	PTPRN2	-1.23718	-0.0218747	4.67853	5.5921	3.40475	-0.280962	4.98448	-0.778108	3.92127	2.68752	-3.9247
225269_s_at	RBMS1	-1.16111	-0.674331	4.10587	4.44568	-1.14338	4.27859	3.88107	4.0448	3.08353	2.75273	-3.91384
204653_at	TFAP2A	-1.95738	-0.674331	4.5539	-1.63479	-0.122455	3.03959	4.10165	2.20777	4.11892	1.94878	-3.90616
210116_at	SH2D1A	-1.4704	-0.674331	4.4639	2.96108	1.40373	3.56074	1.60885	4.3051	1.84504	2.43426	-3.90466
212636_at	QKI	-2.64565	-1.75414	3.32472	0.508019	-1.98958	4.13683	-0.165098	1.62983	4.33597	1.25332	-3.89896
1558971_at	THEMIS	-2.39804	-2.014	3.55016	2.30338	-2.55793	5.67039	-2.53661	4.24196	3.31014	1.49594	-3.89398
225019_at	CAMK2D	-0.457413	3.2598	4.31502	2.81421	2.68516	3.06532	2.82083	3.73811	4.79295	3.43642	-3.89384
210253_at	HTATIP2	-2.45935	-0.674331	2.04183	2.35621	-0.184454	1.20383	1.6689	1.09776	3.81219	1.41524	-3.87459
208820_at	LOC100653024 /// LOC100653146 /// PTK2	-1.4704	2.98675	-1.49408	2.74284	2.59957	3.53966	1.58273	3.35254	3.86894	2.39737	-3.86776
218854_at	DSE	-1.62523	-0.674331	4.46952	4.39707	1.1341	-2.26557	3.55064	3.66802	3.64344	2.24036	-3.86559
209016_s_at	KRT7	-1.62523	-1.19974	3.41269	2.35621	4.13051	4.63442	0.0770565	2.24987	2.25503	2.23951	-3.86473
202421_at	IGSF3	-1.55364	3.88323	5.66139	-0.15133	1.40373	5.07	-0.792091	-0.31186	3.61739	2.29756	-3.85119
201867_s_at	TBL1X	-1.87861	3.98172	1.52215	2.78439	0.489079	2.0547	2.47747	2.01268	0.433232	1.96943	-3.84804
202388_at	RGS2	-1.16111	1.93622	1.45729	4.43287	5.0589	4.06261	-1.89224	4.1985	2.23506	2.68615	-3.84726
227567_at	LOC100499466	-2.39804	1.58694	1.60478	1.81705	1.31809	0.301331	0.675658	1.77025	2.43365	1.43847	-3.83651
205543_at	HSPA4L	-1.87861	-0.0218747	3.35802	2.03121	0.930608	3.59786	0.714091	2.30166	2.71556	1.95339	-3.832
232333_at	-	-0.948097	1.34567	4.35097	2.52146	2.23091	3.03296	2.96245	3.48109	3.14221	2.88346	-3.83156
226876_at	FAM101B	-0.879531	3.23219	0.772521	2.3176	-0.680034	3.36215	6.34706	2.93908	5.31652	2.95089	-3.83042
227609_at	EPSTI1	-0.879531	1.25657	4.70298	2.30338	3.5866	2.69765	-0.101393	4.81785	4.34086	2.95056	-3.83009
207266_x_at	RBMS1	-0.948097	0.318031	3.73191	4.09392	-0.255551	3.88955	4.17975	4.16084	2.93113	2.8812	-3.82929
227458_at	CD274	-0.457413	3.45658	6.32631	1.07632	3.54141	1.52937	3.55701	6.5503	0.875427	3.36409	-3.8215
225602_at	GLIPR2 /// LOC100652973	-1.62523	0.856366	3.32472	1.96258	4.1153	1.42412	2.23464	2.27557	1.36674	2.195	-3.82023
206975_at	LTA	-0.457413	1.25657	5.73323	4.37043	4.32994	3.83544	0.931462	3.8477	2.56449	3.35866	-3.81607
225116_at	HIPK2	-0.747963	-0.926486	4.44862	-1.33372	5.25183	4.04953	5.38564	3.56756	4.05358	3.06207	-3.81003
201888_s_at	IL13RA1	-2.25777	-1.19974	3.90191	0.671172	2.7285	3.2017	-2.32429	3.97775	1.3398	1.5371	-3.79487
204688_at	SGCE	-1.62523	0.611881	0.0243431	2.09477	2.87467	2.76386	2.17699	3.36895	3.40923	2.16559	-3.79081
231303_at	LINC00158	-1.87861	-0.436172	2.5201	2.63739	-0.219662	3.51167	0.326938	2.78951	4.1522	1.91025	-3.78886
214079_at	DHRS2	0.528185	-2.45022	5.62979	6.55031	5.80887	6.1016	4.84026	4.98623	3.00426	4.30889	-3.7807
204992_s_at	PFN2	-0.823509	-0.0218747	3.41812	4.55053	0.972391	3.64748	3.79536	4.56672	2.6811	2.95123	-3.77474
212560_at	SORL1	-1.4704	6.35677	-2.29804	4.67614	6.10486	3.31539	-2.32429	-2.56335	5.16007	2.30344	-3.77384
203854_at	CFI	-2.1803	-1.19974	4.92515	-1.93234	-1.01574	5.26914	4.54124	-0.957654	3.02924	1.58241	-3.76272
241763_s_at	FBXO32	-1.71865	-1.19974	5.50004	-1.42126	1.20971	0.301331	4.16326	3.70001	4.02559	2.03487	-3.75352
213397_x_at	RNASE4	-2.45935	-2.014	3.59676	-1.12971	2.6099	3.12172	1.7735	2.92291	-0.575292	1.28822	-3.74758
226460_at	FNIP2	-2.03198	-0.926486	6.41784	2.65989	-0.0218186	0.301331	5.33799	-0.603141	0.506711	1.70904	-3.74102
209538_at	ZNF32	-1.80627	2.18411	3.05692	3.02161	1.74925	1.36198	-1.52078	2.78951	2.71163	1.91928	-3.72555
230176_at	-	-2.39804	-1.19974	2.36158	1.47581	1.05221	1.93937	1.443	1.37472	2.13578	1.32284	-3.72088
209072_at	MBP	-1.71865	-0.215649	1.52215	0.418633	4.4852	-1.37255	2.75402	3.88143	4.53706	2.00129	-3.71993
210652_s_at	TTC39A	-2.03198	-2.24769	3.72253	2.74284	2.15932	4.85397	-1.70892	2.12346	1.81356	1.68238	-3.71436
213766_x_at	GNA11	-2.03198	2.35158	2.09803	1.13973	1.79526	0.826647	1.17515	2.27557	1.75868	1.67758	-3.70956
1558972_s_at	THEMIS	-2.1803	-2.24769	3.28429	2.59062	-2.53184	5.66755	-2.77134	4.49832	3.74287	1.5291	-3.7094
209290_s_at	NFIB	-2.31787	0.963912	-1.05447	1.30496	1.68923	-0.910757	2.58146	4.64029	1.86997	1.38557	-3.70344
210258_at	RGS13	-2.64565	5.03207	-2.59226	2.09477	2.83242	1.42412	-2.53661	4.68892	-2.537	1.0508	-3.69645
230271_at	ONECUT2	-1.55364	-0.215649	2.89046	2.87034	3.5638	2.24862	3.29312	-0.100563	2.51681	2.13337	-3.687
204388_s_at	MAOA	-2.31787	-2.45022	-1.23433	-2.11253	4.87552	2.1226	3.14548	2.64185	3.93371	1.36526	-3.68313
222761_at	BIVM	-2.52614	3.14413	2.05584	1.47581	1.63097	0.639308	0.862616	-2.56335	1.99826	1.15545	-3.68159
203917_at	CXADR	-1.16111	1.58694	3.49505	5.54367	1.40373	2.76386	3.82176	2.72754	-1.21754	2.51562	-3.67673
204141_at	TUBB2A	0.769801	2.40281	5.10276	4.56182	3.25236	5.05673	3.89845	4.68741	6.57629	4.44233	-3.67253
223341_s_at	SCOC	-2.1803	-2.24769	4.4639	-2.37321	1.20971	3.75742	3.75191	1.12629	2.21944	1.48847	-3.66878
204256_at	ELOVL6	-2.39804	0.318031	1.66216	2.74284	-0.912467	2.52803	0.751545	2.18081	0.875427	1.2683	-3.66634
219681_s_at	RAB11FIP1	-1.95738	0.15632	2.78388	0.325027	1.52103	3.84305	0.931462	0.821916	3.18824	1.69637	-3.65374
1555564_a_at	CFI	-2.03198	-1.19974	5.90461	-2.19604	-0.680034	5.63565	4.91082	-0.860574	1.42875	1.61793	-3.64991
205990_s_at	WNT5A	-1.71865	1.43117	-2.05567	5.90238	-0.64368	1.78395	1.73031	1.78822	5.4713	1.926	-3.64465
228347_at	SIX1	-2.1803	2.84459	-2.05567	-1.72052	1.35368	4.18618	3.60527	-1.85784	5.31652	1.45903	-3.63933
236198_at	-	-2.03198	0.963912	2.92848	-2.01686	1.61346	5.63055	2.76384	1.72991	-0.847961	1.59567	-3.62765
217892_s_at	LIMA1	0.817838	3.56551	4.66203	2.34236	4.41535	5.96044	3.01686	5.30439	6.24284	4.43872	-3.62088
220892_s_at	PSAT1	-0.393995	0.468737	3.77761	3.70074	4.13792	3.29293	4.10504	4.7128	1.57597	3.22147	-3.61546
202364_at	MXI1	1.19157	2.12238	5.19776	6.30585	5.46604	4.41827	5.83591	4.15439	4.92809	4.80359	-3.61202
204836_at	GLDC	-1.09598	-0.215649	2.0707	-2.01686	2.7285	5.01008	2.47747	5.49907	4.55912	2.51405	-3.61004
242025_at	-	-2.31787	-1.46489	4.21222	1.40706	-1.8364	0.0281951	2.91255	3.68602	1.36674	1.28894	-3.60681
202435_s_at	CYP1B1	-1.80627	-1.19974	0.934717	3.46814	5.52824	0.604084	-1.98385	1.242	5.74367	1.79216	-3.59843
242405_at	-	-1.62523	2.45189	3.41812	0.709645	0.0748597	1.80087	1.443	2.64185	3.23102	1.97141	-3.59663
200907_s_at	PALLD	-2.25777	2.35158	3.22264	0.184077	-0.750658	0.673073	3.00034	1.71245	0.293563	1.33588	-3.59365
203140_at	BCL6	-0.509904	4.65445	3.66983	3.29755	0.326407	1.60562	4.1607	3.80964	3.10069	3.07811	-3.58801
207037_at	TNFRSF11A	-1.4704	0.15632	3.66983	0.469901	2.93963	1.40527	2.10346	3.39146	2.77145	2.11342	-3.58381
227534_at	AAED1	-1.16111	1.73389	2.50048	3.41621	0.972391	2.33992	3.0332	2.36449	2.97938	2.4175	-3.5786
209581_at	PLA2G16	-1.23718	0.318031	5.34468	1.87251	0.489079	2.28515	4.49223	4.70478	-0.911783	2.32433	-3.56151
200660_at	S100A11	-1.62523	0.15632	5.34126	3.00413	-0.0577074	4.69966	5.77646	-1.65427	-1.77833	1.93594	-3.56117
206463_s_at	DHRS2	0.528185	0.318031	4.91818	5.80875	5.87461	5.31734	4.18627	4.42308	1.85101	4.08716	-3.55897
225924_at	FNIP2	-1.31355	2.95223	6.29135	2.21764	-0.575853	0.301331	5.26199	0.894163	0.553997	2.23711	-3.55066
206042_x_at	PAR-SN /// SNORD107 /// SNRPN /// SNURF	-0.569537	0.856366	3.89469	2.85264	0.0356336	3.90332	4.15628	4.62754	3.51575	2.98028	-3.54981
221004_s_at	ITM2C	-0.628735	1.66228	4.55584	4.55637	1.61346	3.61026	0.997273	2.67055	3.68283	2.91861	-3.54734
242652_at	-	-2.03198	-0.926486	2.85084	1.25196	1.19028	3.18568	1.88908	3.10072	-0.459919	1.51027	-3.54225
219740_at	VASH2	-2.10983	1.51041	0.870822	2.91779	3.45189	4.63644	-1.30891	-0.957654	0.297069	1.42723	-3.53706
238712_at	-	-2.52614	2.12238	1.47973	0.184077	2.62963	0.083566	-0.356934	0.399	1.52755	1.00863	-3.53477
219523_s_at	ODZ3	-1.95738	-0.436172	4.2368	-1.42126	2.56051	3.12172	2.84937	-0.377606	2.06043	1.57422	-3.5316
202284_s_at	CDKN1A	-0.189474	3.66279	3.28938	3.70074	2.80761	1.07682	4.43574	4.69687	3.06515	3.34189	-3.53136
205450_at	PHKA1	-0.879531	1.80453	3.9055	-0.711444	4.13051	4.60866	2.61305	2.97718	1.85101	2.64737	-3.52691
235940_at	C9orf64	-1.95738	0.15632	3.17805	1.40706	-1.11684	2.87759	1.56318	1.42306	3.01014	1.56232	-3.5197
220230_s_at	CYB5R2	-1.55364	3.47987	-2.05567	5.77988	0.972391	4.07682	-1.89224	2.59157	2.77145	1.96551	-3.51915
217936_at	ARHGAP5	-2.31787	-2.014	1.16604	1.79569	-0.0577074	2.7552	0.963777	1.8971	3.07896	1.19813	-3.516
229830_at	-	-1.95738	1.25657	1.39097	3.62405	0.708439	-0.449479	3.94776	2.20777	-0.246687	1.55492	-3.5123
225841_at	HENMT1	-1.80627	1.34567	1.0826	-1.83006	2.30913	2.9867	2.30361	3.34689	2.04174	1.69828	-3.50455
210347_s_at	BCL11A	-1.4704	3.76949	-0.45296	3.30387	3.18185	1.05079	-1.12779	2.54019	4.00618	2.03395	-3.50435
223642_at	ZIC2	-2.64565	-1.19974	4.34812	0.918617	-1.01574	1.36198	3.81676	-2.33179	0.847028	0.843155	-3.4888
205047_s_at	ASNS	1.10629	4.65445	4.69708	4.47882	4.08041	5.33994	5.08316	5.09236	3.29553	4.59022	-3.48393
238461_at	EIF4E3	-2.39804	-1.19974	2.0707	0.629622	2.51251	0.458354	2.08889	2.19435	-0.11994	1.07934	-3.47739
213012_at	NEDD4	-2.1803	-0.436172	1.52215	2.73288	-0.0218186	1.02428	1.34336	2.97718	1.19335	1.2919	-3.47221
203029_s_at	PTPRN2	-0.747963	-0.436172	4.71517	5.22999	4.32658	0.565204	4.48705	-0.778108	3.64344	2.71914	-3.46711
232204_at	EBF1	-2.10983	3.47987	1.0268	2.38271	-1.8364	-0.280962	0.596381	2.20777	3.28189	1.35726	-3.46709
203828_s_at	IL32	0.197346	-0.926486	6.37284	4.96726	3.44201	5.18448	5.578	4.40882	0.225402	3.65654	-3.45919
244050_at	PTPLAD2	-1.95738	1.80453	4.4098	-2.19604	-0.998654	2.44744	3.4115	-0.446701	3.56456	1.49955	-3.45693
226374_at	CXADR	-2.80004	-0.436172	2.85828	0.37511	-2.09404	2.0395	2.81198	1.42306	-1.73743	0.655035	-3.45508
211786_at	TNFRSF9	-1.87861	-0.674331	3.64753	2.72223	-0.092219	0.737136	4.68453	1.9797	-0.410109	1.57431	-3.45292
203386_at	TBC1D4	-0.509904	3.56551	3.78183	2.49594	3.14881	2.74712	2.44235	1.47278	3.85176	2.93826	-3.44816
203678_at	FAN1	-1.62523	3.50204	1.3198	0.818994	1.20971	1.22905	1.75268	1.9797	2.7626	1.82182	-3.44705
227425_at	REPS2	-2.25777	-2.24769	3.61985	1.0485	0.355796	2.09543	-0.296512	1.94808	2.98537	1.1886	-3.44637
235948_at	RIMKLA	-0.823509	2.68491	3.21017	2.85264	1.15037	2.9867	3.88951	1.09776	3.09113	2.6204	-3.44391
234830_at	FLJ20518	-2.45935	-2.45022	6.59086	-2.43381	-1.14338	2.41562	-2.07217	4.9483	2.02069	0.984488	-3.44384
1563414_at	-	-2.64565	0.318031	2.95168	-2.58386	0.511002	1.48743	2.76384	-2.15217	3.0886	0.798069	-3.44371
214390_s_at	BCAT1	-0.189474	-0.215649	4.13797	2.24766	2.62963	3.83163	4.90889	5.53268	2.95073	3.25294	-3.44242
233446_at	ONECUT2	-1.16111	-1.75414	3.42854	2.88052	3.1417	3.36743	3.71915	-0.603141	4.00484	2.27311	-3.43422
218486_at	KLF11	-2.03198	0.735317	3.05692	3.18933	1.03039	-0.018531	1.99192	-2.33179	3.53108	1.39808	-3.43006
215172_at	PTPN20A /// PTPN20B	-2.90411	-2.24769	3.56423	-2.37321	-1.52082	2.88554	-2.60135	3.37965	3.11615	0.525312	-3.42942
231145_at	PAX9	-2.70071	-2.014	3.43353	-2.50797	-0.575853	2.87759	-2.60135	2.72754	4.48978	0.728658	-3.42937
203408_s_at	SATB1	-0.278256	-2.24769	6.80629	2.04535	3.97582	-0.018531	6.16601	5.04295	3.40314	3.14667	-3.42492
212614_at	ARID5B	-1.80627	3.36278	3.46462	2.35621	-1.27963	0.764466	0.751545	2.84893	0.646206	1.61439	-3.42066
203387_s_at	TBC1D4	-0.948097	-1.19974	4.39049	2.61453	4.67509	2.62078	3.0332	0.536569	3.07233	2.46791	-3.416
215028_at	SEMA6A	-2.25777	-2.24769	-2.64933	3.71661	2.98714	3.13369	-0.296512	2.56055	1.99178	1.14953	-3.4073
218795_at	ACP6	-1.71865	2.35158	2.17706	1.16771	1.03039	1.80087	1.90692	1.8971	1.16293	1.68682	-3.40547
227260_at	-	0.88543	5.43882	5.51682	4.67338	3.82044	3.40387	4.93602	3.53919	2.98808	4.28958	-3.40415
237395_at	CYP4Z1	-2.45935	-2.45022	5.35352	-2.28234	4.13792	6.2238	-2.39442	1.09776	-2.24278	0.930405	-3.38976
222714_s_at	LACTB2	-2.58911	-0.674331	3.5042	2.64935	0.909261	-2.46353	-2.53661	3.02242	1.91401	0.790596	-3.37971
210135_s_at	SHOX2	-2.52614	-0.926486	0.808397	2.18971	-0.0218186	1.20383	2.04323	-0.525092	2.05215	0.85299	-3.37913
210993_s_at	SMAD1	-2.1803	-0.926486	-1.23433	2.04535	1.81964	0.210862	2.341	2.52883	2.80507	1.19874	-3.37905
203582_s_at	RAB4A /// SPHAR	-2.58911	-0.436172	3.36888	-2.43381	-0.184454	1.44733	2.41767	-0.377606	2.51418	0.789501	-3.37861
212761_at	TCF7L2	-2.39804	0.611881	1.45729	3.08999	-0.945269	0.121031	1.02613	1.51799	0.952685	0.978965	-3.37701
227415_at	LOC283508	-0.823509	1.58694	3.62925	3.78956	1.30361	2.08264	2.83953	1.60976	3.54073	2.54775	-3.37126
201328_at	ETS2	-1.87861	-0.926486	1.47973	1.92701	-0.680034	2.72955	2.17699	3.88533	1.34827	1.49255	-3.37115
201012_at	ANXA1	0.367802	-1.46489	6.09249	2.84399	4.45008	4.1644	5.24259	3.69113	4.87411	3.73674	-3.36894
219174_at	IFT74	-2.39804	-0.0218747	1.3412	1.40706	0.841239	0.337393	-1.30891	3.52961	1.62978	0.969437	-3.36748
210916_s_at	CD44	-2.39804	0.15632	3.17072	2.73288	2.6376	2.90131	-2.39442	0.441538	-1.95986	0.96076	-3.3588
216417_x_at	HOXB9	-1.55364	-0.215649	3.4537	1.89277	0.708439	2.42501	4.45898	1.67044	0.0330762	1.80335	-3.35698
229465_s_at	-	-1.71865	1.99992	0.968957	2.77472	2.07655	4.70625	-0.953732	-0.525092	2.05215	1.63747	-3.35612
212014_x_at	CD44	-2.03198	1.93622	3.69146	2.7946	3.87565	2.95898	-2.07217	-0.603141	-2.00041	1.32265	-3.35463
1557458_s_at	SHB	-1.62523	0.318031	0.184203	1.87251	3.30603	2.24862	0.50993	2.44976	2.89283	1.72274	-3.34796
231513_at	-	-2.1803	-0.674331	-2.13352	3.71661	1.77834	1.30043	1.6278	5.82136	-2.1057	1.16637	-3.34668
230503_at	-	-1.87861	3.56551	2.3372	1.56828	0.632701	0.458354	1.6278	0.238678	1.30544	1.46675	-3.34535
211458_s_at	GABARAPL1 /// GABARAPL3	-2.58911	2.95223	0.934717	-2.70107	2.43987	-0.018531	1.5405	2.07744	-1.17907	0.755761	-3.34487
224838_at	FOXP1	-1.16111	6.21302	2.58985	3.40333	2.18424	1.36198	0.132558	-0.860574	2.42005	2.18056	-3.34166
225710_at	GNB4	-2.1803	-2.014	6.62093	-2.37321	0.708439	2.38229	1.37252	-2.70008	5.25516	1.15651	-3.33681
224837_at	FOXP1	-0.948097	4.2257	2.5788	2.96108	3.29326	2.16242	1.05641	1.15427	1.66683	2.38734	-3.33544
209289_at	NFIB	-1.71865	1.1654	-0.257716	1.25196	2.28721	-0.910757	2.81198	4.81785	1.61441	1.59754	-3.31619
242312_x_at	-	-2.58911	-0.0218747	1.10767	1.43035	0.215356	2.32997	0.277378	1.64963	-1.21754	0.721367	-3.31048
214254_at	MAGEA4	-2.45935	4.74263	-2.52852	6.45113	-1.48219	-2.32567	-1.59425	-2.33179	5.83885	0.846274	-3.30563
1554397_s_at	UEVLD	-1.95738	-0.436172	2.63587	2.03121	-0.0218186	2.57445	1.88908	2.56055	-0.459919	1.34666	-3.30403
205278_at	GAD1	-2.58911	0.15632	0.585439	-1.72052	0.489079	2.02826	3.4115	-1.24425	1.98636	0.711525	-3.30064
211474_s_at	SERPINB6	0.581457	-0.436172	5.3168	4.20363	4.60724	4.86349	5.2911	5.34218	1.79385	3.87277	-3.29131
208540_x_at	-	-1.09598	0.963912	4.1025	2.74284	1.48779	3.77282	5.05424	0.0144282	-0.597166	2.19267	-3.28865
231867_at	ODZ2	-2.45935	-2.014	3.27234	3.72134	-0.912467	-0.331282	-1.70892	3.19936	1.33127	0.819705	-3.27906
204490_s_at	CD44	-1.62523	2.29674	3.56878	2.89844	3.74104	2.93071	-1.79186	0.781854	-1.21754	1.65102	-3.27625
202862_at	FAH	-1.80627	1.73389	1.3412	2.26071	1.84737	2.89345	1.47024	-1.4347	1.6381	1.46878	-3.27505
214023_x_at	TUBB2B	-1.95738	1.93622	-2.29804	5.14375	-1.19685	0.379062	-2.47001	4.26225	4.76869	1.31563	-3.27301
202856_s_at	SLC16A3	-2.1803	-0.0218747	4.14103	0.591719	-1.35341	5.39669	-0.646991	-2.15217	2.73766	1.08658	-3.26688
202806_at	DBN1	-2.10983	1.73389	-0.515177	2.55504	1.22517	0.210862	-1.41579	2.56055	2.86948	1.153	-3.26283
201564_s_at	FSCN1 /// LOC100653350	0.0359958	-1.46489	2.77483	5.25335	3.7272	6.49156	3.25314	4.13322	2.20179	3.29628	-3.26028
235141_at	MARVELD2	-1.4704	1.87361	-0.376514	3.70074	-0.219662	3.84655	0.714091	2.36449	2.39982	1.78789	-3.25829
242136_x_at	MGC70870	-2.58911	-0.674331	-2.4418	1.45477	-2.70624	3.82455	-1.59425	1.78822	5.6623	0.664153	-3.25327
226301_at	SLC18B1	-2.1803	-0.926486	1.95373	2.11215	-0.397686	3.25967	0.420544	2.92291	-0.791939	1.06911	-3.24941
227364_at	-	2.20075	4.30178	6.99595	5.81731	5.17447	6.51544	5.49727	5.90258	3.36273	5.44594	-3.24519
228370_at	LOC100506948 /// SNORD107 /// SNORD115-13 /// SNORD115-26 /// SNORD115-7 /// SNORD116-28	-2.1803	1.34567	1.13809	1.0485	-2.2938	0.999573	1.20604	2.51882	2.5089	1.05897	-3.23928
223340_at	ATL1	-2.39804	-1.19974	2.24327	1.43035	1.30361	-2.32567	4.29336	2.7182	-1.77833	0.835631	-3.23367
208636_at	ACTN1	-2.25777	-1.75414	0.0831696	4.85443	-0.534933	2.79495	0.377021	-1.54611	3.4838	0.969775	-3.22754
205207_at	IL6	-0.879531	1.93622	3.57365	3.74599	4.1153	1.93937	-1.30891	3.6511	1.10624	2.34487	-3.2244
205403_at	IL1R2	1.36815	1.99992	7.09709	4.63681	6.08233	6.33169	5.43997	6.51822	-1.36597	4.59251	-3.22436
203510_at	MET	-0.278256	2.06296	-1.59606	2.33086	2.78954	5.96858	3.4115	5.1581	3.42133	2.94335	-3.22161
231776_at	EOMES	-1.80627	1.73389	0.741168	2.34236	4.19409	3.79771	1.443	-1.54611	-1.50868	1.39968	-3.20595
205158_at	RNASE4	-1.80627	-2.014	3.62456	-0.034851	2.33071	2.86212	2.36862	3.18632	-1.15131	1.39652	-3.20279
221478_at	BNIP3L	1.38275	2.50086	4.41272	5.77455	4.3364	4.87395	4.60547	4.08194	6.04956	4.57943	-3.19668
204971_at	CSTA	-2.10983	2.88175	-2.22823	4.95279	2.96373	-2.11763	-2.32429	6.70468	-2.1443	1.08606	-3.19589
209183_s_at	C10orf10	-1.01761	0.15632	5.48172	2.28901	4.69725	-1.29846	2.00957	2.37642	1.70296	2.17685	-3.19446
229390_at	FAM26F	-2.1803	2.06296	3.16426	4.07459	3.50903	-2.32567	-1.89224	-2.70008	2.21111	1.01299	-3.1933
219288_at	C3orf14	-1.4704	3.99503	-2.13352	3.18203	4.26273	-2.19565	-2.47001	5.04121	3.99489	1.70959	-3.17999
218921_at	SIGIRR	-2.31787	1.06612	1.3412	1.32994	1.09278	1.32068	0.900636	-0.377606	0.20411	0.859731	-3.1776
202252_at	RAB13	1.62847	5.18947	5.60929	5.56078	5.78793	5.19663	-0.492967	6.98028	4.60986	4.80516	-3.17669
225171_at	ARHGAP18	-1.95738	-0.215649	2.42771	1.27954	-1.98958	2.33992	-2.07217	3.97383	4.00216	1.21822	-3.17559
228658_at	MIAT	-2.25777	-0.436172	4.01762	-0.711444	-0.219662	-0.636536	2.87678	2.63326	-0.198159	0.915712	-3.17348
1558569_at	LOC100131541	-1.87861	2.24153	2.5201	0.37511	-0.0218186	0.639308	0.551918	1.54219	2.4822	1.29132	-3.16993
238429_at	TMEM71	-1.80627	-0.215649	3.51908	2.92546	1.79526	3.56074	0.596381	0.618864	-1.89863	1.36269	-3.16896
228063_s_at	NAP1L5	-2.1803	1.06612	0.321504	2.39539	-0.219662	-0.0659696	2.10346	4.26546	-1.95986	0.988306	-3.16861
218424_s_at	STEAP3	-1.16111	-0.215649	-1.31435	2.5437	4.4378	3.60614	2.07416	2.89775	2.01005	2.00495	-3.16606
200771_at	LAMC1	-1.39754	2.24153	-2.05567	4.77419	-1.14338	2.16242	2.17699	2.96985	3.01813	1.76801	-3.16554
228392_at	ZNF302	-2.39804	1.58694	-0.13931	2.06234	-1.4324	-2.11763	2.23464	1.82466	2.09809	0.764666	-3.16271
229796_at	SIX4	-1.95738	-0.674331	0.808397	2.77472	1.22517	2.43588	-1.79186	2.1644	2.66016	1.20032	-3.15769
215017_s_at	FNBP1L	-2.1803	-1.75414	2.32651	1.1112	0.930608	2.0547	-2.39442	2.56055	2.97063	0.975703	-3.15601
236523_at	LOC285556	-2.52614	-1.75414	-1.31435	4.56866	-0.397686	3.00768	-2.60135	-2.06558	5.56415	0.625922	-3.15206
218380_at	LOC728392	-0.823509	1.93622	2.82653	2.87034	2.65695	1.62611	0.420544	2.24987	4.01632	2.32536	-3.14887
203355_s_at	PSD3	-2.58911	-0.674331	-2.52852	2.55504	-1.93818	4.01058	1.71013	-2.63659	3.91501	0.551643	-3.14076
217506_at	-	-2.52614	0.318031	-2.52852	1.7359	-0.0218186	2.21295	-0.165098	2.35166	0.965958	0.608633	-3.13477
218490_s_at	ZNF302	-2.52614	-0.436172	0.278722	2.18971	-2.1241	-1.53401	1.97616	2.49422	2.00363	0.60602	-3.13216
204802_at	RRAD	-2.25777	0.468737	4.06959	1.1112	-2.18055	4.18273	-1.89224	1.74961	-0.517382	0.873961	-3.13173
1562194_at	-	-2.1803	-1.19974	1.36869	0.885315	1.43729	1.07682	2.13124	1.93093	-0.0801423	0.943801	-3.1241
219497_s_at	BCL11A	-1.39754	2.18411	-1.31435	4.05187	1.95207	2.62078	-2.07217	1.37472	4.991	1.72351	-3.12104
227697_at	SOCS3	-1.01761	-1.75414	4.3775	-0.559387	0.266343	0.565204	5.68309	4.63417	3.56964	2.0978	-3.11541
223159_s_at	NEK6	-1.80627	4.2257	0.906289	1.69674	0.680816	4.05533	-0.953732	-0.603141	0.448769	1.3071	-3.11336
242844_at	PGGT1B	-1.23718	2.45189	2.13809	2.5677	1.33777	2.27308	2.27641	2.20777	-0.246687	1.87575	-3.11293
223158_s_at	NEK6	-0.278256	5.10569	2.56837	4.07459	3.50231	5.17692	-1.2289	1.64963	1.7726	2.82765	-3.10591
202973_x_at	FAM13A	-2.31787	-1.75414	-1.41652	3.48566	2.47018	2.74712	-0.165098	2.82476	-1.92581	0.783269	-3.10114
225940_at	EIF4E3	-0.948097	-0.674331	3.12494	2.18971	2.62963	1.67936	2.90424	3.32285	2.03651	2.15161	-3.09971
204418_x_at	GSTM2	-1.16111	0.468737	1.75463	2.23273	6.91452	1.64363	1.29167	0.7038	0.470369	1.93501	-3.09612
201631_s_at	IER3	1.22609	2.18411	6.67379	5.45822	4.52885	3.44251	7.01155	2.36449	2.89919	4.32034	-3.09425
219888_at	SPAG4	-1.62523	0.468737	2.50048	-0.638056	2.6376	2.61191	2.10346	1.69224	0.370121	1.46831	-3.09354
203581_at	RAB4A /// SPHAR	-2.03198	3.75204	2.49168	-2.64581	-0.785728	1.07682	2.32864	-0.525092	2.79952	1.06151	-3.09349
218976_at	DNAJC12	-1.55364	1.51041	1.3198	2.60433	0.841239	1.8493	0.17909	3.90413	0.104172	1.53906	-3.09269
202359_s_at	SNX19	-2.03198	0.963912	1.29301	0.849238	0.680816	1.58623	1.47024	-0.446701	2.08294	1.05996	-3.09194
225306_s_at	SLC25A29	-1.09598	2.80524	1.19157	2.03121	1.66252	1.44733	0.900636	2.64185	3.25825	1.99233	-3.08831
241938_at	QKI	-1.80627	1.34567	2.17706	1.37861	-0.494614	1.89279	0.931462	1.42306	1.60029	1.28179	-3.08806
207821_s_at	LOC100653024 /// LOC100653146 /// PTK2	-1.4704	0.15632	-0.0259637	2.14255	1.79526	2.87759	0.931462	2.9471	2.08294	1.61341	-3.0838
213757_at	-	1.42723	5.31884	3.5042	5.40171	2.58092	6.09503	4.45557	5.46372	3.2447	4.50809	-3.08086
226757_at	IFIT2	-2.1803	-0.436172	1.26748	1.40706	1.87335	1.15398	-1.89224	0.858642	2.96953	0.900203	-3.08051
227611_at	TARSL2	-1.62523	2.91742	0.466378	3.16779	0.663975	0.210862	2.61305	-1.34716	2.91582	1.45102	-3.07624
228498_at	B4GALT1	2.10909	3.92666	7.10217	6.49872	4.78238	4.86169	5.28179	6.14533	2.8529	5.18145	-3.07236
212095_s_at	MTUS1	-1.80627	-0.674331	2.56837	0.0199291	2.56051	1.27301	2.81198	1.93093	-0.378048	1.26404	-3.07031
202948_at	IL1R1	-1.80627	-0.674331	3.58646	-0.034851	4.2452	-1.87733	2.47747	4.52803	-2.1443	1.26329	-3.06956
211478_s_at	DPP4	-2.25777	-0.436172	-0.0259637	0.37511	1.52103	-1.70815	4.5812	4.18274	-2.02666	0.807892	-3.06566
212771_at	FAM171A1	-1.31355	2.98675	1.77292	3.80002	0.586863	2.66502	-1.2289	1.09776	2.33564	1.75201	-3.06556
214412_at	H2AFB1 /// H2AFB2 /// H2AFB3	-0.948097	1.51041	1.19157	2.89844	2.28721	3.37834	1.37252	2.60177	1.69766	2.11724	-3.06534
206574_s_at	PTP4A3	-1.71865	-0.0218747	4.34007	2.12743	3.89041	-0.0659696	0.132558	0.49166	-0.154452	1.34248	-3.06113
234918_at	GLTSCR2	-2.31787	1.99992	0.134185	0.550007	0.157619	0.639308	0.963777	1.15427	0.20411	0.7254	-3.04327
225265_at	RBMS1	-0.747963	-0.926486	3.12494	3.78956	-0.534933	3.95539	3.35778	4.04156	1.55123	2.29488	-3.04284
1557905_s_at	CD44	-1.39754	1.80453	4.09549	3.152	3.83373	3.04518	-2.15552	0.6655	-1.32863	1.63903	-3.03657
203498_at	RCAN2	-1.87861	-2.014	5.37672	-1.23081	-1.01574	-2.11763	5.06527	4.85811	0.297069	1.15237	-3.03098
223287_s_at	FOXP1	-1.31355	3.86769	2.406	2.53226	3.24622	1.54809	0.471812	-0.957654	0.613027	1.71593	-3.02948
210517_s_at	AKAP12	-1.4704	0.611881	3.26072	-2.50797	2.8899	4.47697	-2.39442	4.81596	1.3193	1.55904	-3.02944
236251_at	-	-1.23718	-0.436172	2.30154	2.67036	-0.680034	2.22643	4.79044	2.18081	1.27554	1.79112	-3.02829
229764_at	LOC100505861 /// TPRG1	-0.569537	0.318031	4.06068	3.22128	4.37652	-1.11734	5.47441	-0.957654	4.2775	2.45668	-3.02622
214761_at	ZNF423	-2.31787	-1.19974	-0.515177	3.30387	-1.7874	3.25967	0.132558	-1.75225	4.18639	0.70349	-3.02136
225941_at	EIF4E3	-1.09598	0.15632	2.63587	1.71708	1.90127	1.92622	2.39177	2.88945	1.77888	1.92461	-3.02059
201876_at	PON2	-1.87861	-2.24769	1.97073	1.6326	-2.2938	4.03351	5.11624	-1.54611	2.45342	1.13986	-3.01847
201220_x_at	CTBP2	-1.09598	2.91742	0.371587	1.83694	1.19028	1.8353	0.50993	1.71245	4.96781	1.91772	-3.0137
1554029_a_at	TTC37	-2.03198	-1.75414	2.41612	1.22381	1.60019	2.0395	2.14634	2.26192	-2.1443	0.97368	-3.00566
213122_at	TSPYL5	-2.31787	-2.24769	-2.22823	-2.70107	2.07655	4.3894	-1.98385	3.97094	4.22601	0.687759	-3.00563
206084_at	PTPRR	-2.45935	-1.75414	2.96605	-0.275799	1.80558	2.57445	-2.53661	3.8561	-2.2863	0.543667	-3.00302
236322_at	-	-1.39754	1.66228	3.15778	2.26071	0.157619	1.36198	1.3964	1.47278	1.36674	1.60454	-3.00207
200885_at	RHOC	0.401663	-0.215649	4.65127	3.57509	3.66589	4.33153	4.53426	3.90769	2.77145	3.40269	-3.00103
210445_at	FABP6	-0.569537	1.93622	4.37989	6.15882	0.355796	-0.636536	-0.567207	2.10733	5.67721	2.42644	-2.99598
1558103_a_at	-	-2.31787	0.318031	3.34055	-2.28234	0.266343	2.33992	-1.98385	1.29989	2.11209	0.67633	-2.9942
219532_at	ELOVL4	-2.64565	-1.75414	-2.29804	-0.275799	-0.830247	2.72323	2.23464	2.67055	0.297069	0.345908	-2.99155
228919_at	-	-1.71865	-0.215649	-1.23433	5.7512	0.215356	2.53599	3.81233	-0.100563	-0.597166	1.2709	-2.98954
1557684_at	ZNF286A	-2.39804	0.318031	1.05098	0.95332	-0.830247	1.48743	-0.792091	1.15427	1.3398	0.585187	-2.98323
203640_at	MBNL2	-1.01761	0.856366	4.55812	0.671172	-0.0218186	1.40527	1.58273	3.6511	2.98265	1.9607	-2.97831
231250_at	HOXB-AS4	-2.1803	0.468737	2.99491	0.130647	-1.93818	1.97175	2.83953	-1.54611	1.46193	0.797902	-2.97821
212093_s_at	MTUS1	-1.55364	-1.19974	3.15127	0.37511	1.90127	1.52937	3.25314	2.07744	0.297069	1.42312	-2.97675
213849_s_at	PPP2R2B	-1.87861	-1.46489	5.33968	0.0199291	-1.30729	0.421682	3.39973	3.96753	-1.62165	1.09434	-2.97295
203130_s_at	KIF5C	-2.1803	0.468737	3.085	1.69674	-1.22328	2.48755	-0.646991	-1.54611	2.01432	0.791996	-2.9723
236488_s_at	-	-2.39804	0.735317	0.41511	1.52135	0.568944	0.999573	-0.225078	-0.690306	1.26305	0.573494	-2.97154
203708_at	PDE4B	-0.948097	3.36278	1.84383	4.82002	-1.40872	-0.577338	-1.2289	5.46656	3.90499	2.0229	-2.971
224994_at	CAMK2D	-1.31355	-0.926486	2.85828	1.87251	1.61346	1.44733	1.49405	2.35166	2.52019	1.65387	-2.96743
220445_s_at	CSAG2 /// CSAG3	-1.80627	0.15632	3.36366	2.84399	2.20777	2.28515	-0.953732	-1.65427	1.03685	1.16072	-2.96698
222303_at	-	-2.25777	-2.014	0.41511	2.11215	-0.785728	1.81759	0.751545	2.73682	0.587584	0.702634	-2.9604
228253_at	LOXL3	-0.569537	1.1654	3.78993	2.11215	3.0476	-0.449479	3.59997	3.46032	2.3826	2.38856	-2.9581
242059_at	-	-1.95738	-2.014	1.99689	1.75692	0.708439	3.53966	1.60885	2.22194	-1.84704	0.996458	-2.95383
1553887_at	C19orf75	-1.4704	-2.014	1.82526	-2.37321	4.447	3.09698	1.05641	2.85804	2.95629	1.48159	-2.95199
234088_at	-	-1.39754	0.611881	2.71808	3.01341	-0.0218186	2.56599	0.931462	1.32309	1.25406	1.54952	-2.94706
231152_at	INO80D	-1.95738	1.93622	-0.0818579	1.30496	0.0915278	1.81759	2.04323	0.821916	-0.0309875	0.987825	-2.9452
223305_at	TMEM216	-0.242154	3.31221	3.45936	1.81705	1.91205	2.84766	2.21955	3.03852	3.00157	2.701	-2.94315
204030_s_at	IQCJ-SCHIP1 /// SCHIP1	-2.10983	-0.215649	3.87479	-2.11253	-2.25924	1.44733	1.94196	2.84893	1.13786	0.83293	-2.94276
230793_at	LRRC16A	-1.4704	0.15632	3.07176	2.30338	0.511002	1.27301	2.48973	-1.54611	3.5048	1.47049	-2.94088
1559645_at	LINC00184	-1.71865	-0.674331	2.85828	-1.42126	2.39702	0.795661	1.7735	1.37472	2.63821	1.21772	-2.93637
212741_at	MAOA	-0.747963	-0.926486	-0.205715	-1.63479	6.00356	1.98661	3.30662	3.78644	5.16427	2.18506	-2.93303
219028_at	HIPK2	-1.95738	-0.436172	1.3412	-0.794002	1.70447	1.12931	1.88908	1.27292	1.67628	0.972887	-2.93026
224397_s_at	TMTC1	-1.71865	3.0215	-1.87934	0.95332	-0.296721	3.38877	-0.225078	3.10072	1.57597	1.20489	-2.92354
235412_at	ARHGEF7	-1.62523	1.93622	1.78978	2.64935	1.61346	0.379062	2.76384	1.21214	-1.95986	1.298	-2.92322
209875_s_at	SPP1	-2.1803	-1.46489	-1.78333	-1.12971	-0.870028	1.60562	-1.70892	7.43139	3.84549	0.740703	-2.92101
241985_at	JMY	-1.95738	1.06612	1.3198	0.184077	-0.319294	-1.45501	3.30662	2.93908	0.665196	0.963323	-2.9207
226322_at	TMTC1	-1.62523	1.73389	-1.13323	1.13973	-0.457181	3.16016	-0.646991	3.17998	3.3839	1.29503	-2.92026
239243_at	ZNF638	-1.4704	2.80524	2.24327	2.7115	-0.319294	0.421682	1.17515	1.62983	0.926081	1.44918	-2.91958
213742_at	SRSF11	-2.10983	1.06612	0.501575	1.35449	0.244616	-0.219486	1.37252	2.20777	-0.0515684	0.809504	-2.91933
206858_s_at	HOXC6	-0.691278	2.40281	5.03959	4.75849	2.27705	-1.04687	-0.877489	1.44888	3.81586	2.22729	-2.91857
219602_s_at	PIEZO2	-2.45935	1.06612	-1.68084	3.48566	3.67611	-1.37255	-1.52078	-1.9638	1.97874	0.458583	-2.91794
211464_x_at	CASP6	-0.457413	2.35158	2.80891	2.30338	2.07655	1.71549	2.83953	2.20777	3.37771	2.46011	-2.91753
217963_s_at	NGFRAP1	-1.16111	6.01545	-1.87934	-1.23081	6.32384	-0.636536	-1.0406	-0.957654	7.42758	1.75274	-2.91385
214724_at	DIXDC1	-2.58911	-0.674331	1.85875	-0.087125	0.406327	-1.96115	2.24957	0.441538	0.327203	0.320098	-2.90921
223721_s_at	DNAJC12	-1.95738	-1.46489	1.0826	2.11215	1.22517	1.66226	-0.165098	3.60081	-0.459919	0.949136	-2.90651
209121_x_at	NR2F2	-0.879531	2.88175	-0.652425	-0.087125	2.79925	3.91336	-0.953732	3.69526	4.57509	2.02143	-2.90096
222809_x_at	CCDC85C	-1.95738	-0.0218747	2.91427	1.1112	1.4717	1.50745	-0.792091	-0.236967	1.58316	0.942106	-2.89948
238536_at	-	-1.16111	-1.46489	2.48133	1.9973	2.99505	2.22643	1.6689	3.90769	0.0796017	1.73643	-2.89753
239576_at	MTUS1	-2.10983	0.735317	1.45729	0.184077	1.63097	-0.636536	1.17515	1.02903	0.722907	0.787276	-2.89711
230791_at	-	-2.25777	2.50086	-1.41652	0.849238	-0.296721	-2.19565	2.00957	4.67031	-1.0075	0.639198	-2.89696
204048_s_at	PHACTR2	-2.1803	0.318031	2.75841	-2.28234	-0.945269	0.121031	1.42144	2.49422	1.8221	0.713454	-2.89376
210675_s_at	PTPRR	-1.87861	-2.24769	3.56423	0.783296	2.11335	3.25353	-2.23616	5.04495	-2.1772	1.01229	-2.8909
226433_at	RNF157	-0.691278	-1.46489	2.91427	2.40952	2.97177	1.54809	3.02506	2.78951	3.40314	2.19956	-2.89084
230291_s_at	NFIB	-2.70071	-1.19974	-0.732879	0.550007	0.61623	-1.87733	2.48973	2.77096	-1.15131	0.183209	-2.88392
226122_at	PLEKHG1	-2.10983	-0.0218747	1.0268	1.60967	-2.09404	1.69625	0.631533	1.67044	1.64362	0.770298	-2.88013
209583_s_at	CD200	-1.55364	-0.215649	-1.13323	3.29755	0.0356336	3.24826	3.51364	3.03049	-1.17907	1.3247	-2.87834
204049_s_at	PHACTR2	-2.39804	0.15632	2.94363	-2.70107	-1.7161	-0.449479	1.443	2.63326	1.52755	0.47964	-2.87768
236610_at	-	-1.87861	1.06612	-1.23433	1.13973	0.406327	0.604084	2.21955	1.74961	1.99178	0.992859	-2.87147
208923_at	CYFIP1	1.45359	2.35158	4.75803	5.43308	5.11538	3.81715	4.60786	4.61651	3.88096	4.32257	-2.86898
242277_at	-	-2.64565	1.06612	2.19073	-2.70107	-0.601832	-0.767392	0.675658	1.93093	-0.00692455	0.223277	-2.86892
1552627_a_at	ARHGAP5	-2.31787	-1.46489	-0.205715	0.591719	0.511002	2.57445	1.26256	1.56461	-0.429315	0.550552	-2.86842
219824_at	SLC13A4	-1.80627	0.318031	3.0237	-0.275799	2.06479	1.74826	0.631533	-0.957654	1.93216	1.06063	-2.8669
224916_at	TMEM173	-0.823509	-2.24769	5.27464	2.96108	2.85804	1.74826	4.91668	-1.85784	2.59543	2.03108	-2.85458
215936_s_at	KIAA1033	-0.823509	-0.926486	2.55081	3.36597	1.85856	3.10284	3.04936	3.03049	0.20411	2.02946	-2.85297
225591_at	FBXO25	-0.457413	3.66279	2.38317	-0.414161	3.06327	1.50745	2.44235	3.72199	2.78087	2.39346	-2.85088
226625_at	TGFBR3	-1.09598	0.15632	5.11739	3.64178	1.61346	0.301331	0.50993	1.32309	1.37505	1.75479	-2.85078
226235_at	LOC339290	-1.39754	0.963912	-2.29804	2.11215	1.35368	2.22643	2.05728	3.09447	2.11209	1.45275	-2.85028
243675_at	-	-1.95738	1.99992	4.06068	0.550007	-1.0673	-0.976078	3.21112	-0.0443342	-0.597166	0.892107	-2.84948
206669_at	GAD1	-1.95738	1.66228	0.466378	-0.711444	0.823613	1.73323	3.61988	-0.31186	-0.154452	0.890954	-2.84833
203716_s_at	DPP4	-1.09598	-0.0218747	1.10767	1.0485	3.00962	-0.159311	5.58724	4.98778	-1.54442	1.7519	-2.84788
221666_s_at	PYCARD	-1.62523	1.80453	3.69146	-1.04251	2.78954	-1.70815	-1.2289	1.71245	3.75948	1.22224	-2.84746
225604_s_at	GLIPR2 /// LOC100652973	-1.16111	-1.75414	3.39154	1.94544	4.40288	1.25208	2.16128	1.69224	0.370121	1.68268	-2.84379
228834_at	-	0.496048	1.58694	3.05692	2.35621	4.19409	4.673	4.19696	2.31371	4.33958	3.33968	-2.84363
227798_at	SMAD1	-2.58911	-2.45022	-2.59226	1.32994	-0.870028	-0.50299	1.81188	1.54219	3.71562	0.248017	-2.83713
213010_at	PRKCDBP	-2.45935	-1.75414	2.0287	2.11215	-0.830247	1.52937	2.28922	-2.06558	-0.297374	0.376512	-2.83587
203074_at	ANXA8 /// ANXA8L1 /// ANXA8L2	-0.349354	0.468737	4.73644	0.818994	4.96359	1.8353	3.1595	2.19435	1.70296	2.48498	-2.83434
219570_at	KIF16B	-2.25777	0.611881	-0.13931	-0.15133	-0.785728	-1.04687	1.1454	2.93908	2.03126	0.575548	-2.83331
1559078_at	-	-1.31355	2.29674	-1.49408	3.53394	1.83231	1.78395	-1.12779	1.77025	3.52287	1.51477	-2.82833
235371_at	GXYLT2	-2.10983	-2.24769	-0.0259637	3.1747	1.80558	0.491205	-1.0406	3.02242	0.567569	0.718402	-2.82823
228262_at	MAP7D2	-1.16111	2.12238	1.95373	2.26071	0.798057	0.604084	-1.59425	1.94808	5.21785	1.66383	-2.82494
211269_s_at	IL2RA	-1.09598	-1.19974	6.39335	0.591719	0.0915278	-0.976078	5.8475	4.84114	-1.77833	1.72639	-2.82237
223961_s_at	CISH	-0.628735	0.15632	4.87114	-0.711444	3.50903	2.86212	4.34028	2.09246	0.418432	2.19229	-2.82103
220775_s_at	UEVLD	-1.80627	0.318031	2.04183	1.77644	-0.750658	1.60562	0.675658	1.87933	0.553997	1.01253	-2.8188
213198_at	ACVR1B	-1.23718	1.80453	1.64373	1.75692	1.60019	0.379062	2.2052	1.15427	2.07785	1.57772	-2.8149
209524_at	HDGFRP3	0.235812	3.80227	5.75712	-2.58386	4.90535	5.38722	-2.32429	4.93082	4.52608	3.05009	-2.81428
226931_at	TMTC1	-1.31355	1.51041	-1.13323	2.15937	1.81964	2.24862	0.277378	3.39146	1.72264	1.49954	-2.81309
216080_s_at	FADS3	-1.62523	0.318031	1.0826	2.89844	3.03998	1.69625	0.420544	1.09776	-1.05236	1.18765	-2.81288
228222_at	PPP1CB	3.18286	4.59486	6.6884	6.50037	6.49815	6.01812	6.94227	6.4397	4.27661	5.99481	-2.81195
214004_s_at	VGLL4	-0.509904	2.24153	2.69908	2.26071	2.64695	2.27308	3.59499	1.39987	1.28263	2.29985	-2.80976
220161_s_at	EPB41L4B	-0.747963	3.76949	2.27868	4.56533	2.08822	0.121031	-1.41579	2.41394	2.66016	2.06013	-2.8081
223216_x_at	FBXO16 /// ZNF395	-1.39754	1.06612	1.45729	0.130647	1.31809	2.22643	2.08889	0.7038	2.28181	1.40914	-2.80667
230607_at	-	-1.62523	1.06612	1.66216	1.22381	1.25934	1.10422	1.443	1.242	0.418432	1.17739	-2.80261
204378_at	BCAS1	-1.31355	1.80453	2.28888	0.0199291	2.6676	3.11593	-0.877489	0.536569	2.33052	1.48581	-2.79936
1554452_a_at	HILPDA	1.42723	-1.46489	4.78396	4.86401	7.29773	6.65602	5.36022	2.99224	3.29553	4.2231	-2.79587
202734_at	TRIP10	-0.823509	0.15632	3.34707	3.43014	1.52103	2.77185	1.90692	2.64185	-0.00692455	1.97103	-2.79454
1553613_s_at	FOXC1	-2.03198	4.42235	-0.376514	2.30338	-0.219662	-1.21304	-1.89224	-1.34716	4.42297	0.762509	-2.79449
36711_at	MAFF	-2.67292	3.61531	2.69012	0.765343	-1.33248	-1.609	-0.422295	-0.86509	-1.88589	0.119504	-2.79242
213093_at	PRKCA	-0.146843	-2.24769	3.10583	3.89361	3.60333	4.55295	1.17515	2.31371	4.71827	2.63939	-2.78624
225660_at	SEMA6A	-1.39754	-2.014	-0.894035	3.44356	3.60886	3.4278	0.326938	2.09246	1.10624	1.38723	-2.78476
227877_at	ANXA2R	-0.747963	2.18411	2.70797	1.19509	2.6676	2.08264	2.75402	1.02903	1.66004	2.03506	-2.78303
1558102_at	-	-1.80627	2.95223	3.69594	-1.72052	-1.19685	2.13694	-2.32429	1.51799	2.72145	0.972861	-2.77913
213425_at	WNT5A	-2.1803	-2.014	-1.68084	4.86857	-1.63793	-0.398324	0.132558	1.02903	4.4767	0.596969	-2.77727
230925_at	APBB1IP	-1.23718	6.55387	-0.515177	-1.52269	2.94752	3.2017	-1.0406	3.35254	-0.659708	1.53968	-2.77686
234645_at	-	-2.25777	0.15632	1.7186	0.0199291	0.779918	0.210862	-0.101393	0.0144282	1.34827	0.518367	-2.77613
215146_s_at	TTC28	-2.25777	1.80453	-0.314171	0.550007	0.0356336	-2.11763	2.57031	-0.446701	2.06043	0.517801	-2.77557
201860_s_at	PLAT	-2.31787	-2.014	2.84335	4.05625	4.72077	-2.26557	1.05641	-2.24237	-2.49457	0.457535	-2.7754
238635_at	C5orf28	-2.10983	-1.46489	1.7186	2.38271	-1.0673	1.8493	1.83303	2.01268	-2.00041	0.657966	-2.7678
209735_at	ABCG2	-1.62523	-1.75414	2.5788	2.42274	-0.457181	4.3148	2.67553	-1.75225	1.09621	1.14056	-2.76579
1569601_at	-	-0.747963	-2.24769	3.49027	3.16779	2.13907	3.11593	2.72414	2.4369	1.31065	2.01713	-2.7651
231042_s_at	-	-2.70071	-0.215649	1.47973	0.37511	-0.870028	-1.53401	-1.12779	0.996422	1.40298	0.0633454	-2.76406
211340_s_at	MCAM	-2.10983	3.70032	2.0287	1.27954	-1.87179	-1.96115	-0.225078	2.4369	-0.154452	0.654124	-2.76395
209781_s_at	KHDRBS3	-1.62523	-0.0218747	-0.257716	3.61391	-0.870028	2.83305	-1.59425	4.97175	0.433232	1.13851	-2.76374
229972_at	LOC100505500	-0.691278	1.58694	3.45936	1.85426	0.389436	1.32068	2.84937	3.54413	1.56874	2.07161	-2.76289
206385_s_at	ANK3	-2.25777	-1.75414	0.0831696	-0.343647	-0.534933	4.18618	1.86988	2.22194	-1.70016	0.503536	-2.7613
226587_at	LOC100506965	-2.25777	-1.75414	0.0831696	0.885315	-2.47476	1.66226	2.53489	2.36449	0.722907	0.503017	-2.76078
209505_at	NR2F1	-2.25777	-1.75414	1.13809	0.282245	2.41735	1.568	-1.79186	3.06086	-0.911783	0.501095	-2.75886
204457_s_at	GAS1	-2.39804	-2.014	1.64373	2.01384	1.05221	-0.449479	0.596381	-1.4347	1.47127	0.359905	-2.75795
204529_s_at	TOX	-2.10983	4.09903	-1.49408	-0.414161	-0.64368	3.47525	3.56265	-0.778108	-2.63491	0.646498	-2.75633
1553835_a_at	COL6A5	-2.52614	-2.24769	5.52129	-2.50797	-2.22407	-2.11763	3.47455	4.15439	-2.22162	0.228907	-2.75505
224955_at	TEAD1	-2.1803	-1.75414	-1.96347	1.07632	2.57037	2.61191	-2.07217	1.27292	2.83613	0.572234	-2.75254
213029_at	NFIB	-1.55364	0.856366	-0.314171	1.25196	0.244616	-0.577338	2.28922	4.2778	1.55855	1.19838	-2.75201
1563217_at	-	-1.87861	-2.014	2.69012	0.987208	-0.725418	1.32068	2.07416	2.91475	-0.277724	0.871222	-2.74983
231146_at	FAM24B	-1.71865	1.25657	1.75463	1.67611	0.708439	1.64363	0.714091	-1.75225	2.22498	1.02827	-2.74692
232392_at	SRSF3	-1.16111	2.24153	1.99689	1.16771	1.60019	1.15398	2.17699	1.91357	0.418432	1.58366	-2.74477
205382_s_at	CFD	-1.71865	0.318031	2.32651	0.0199291	2.82483	1.50745	-0.877489	0.536569	1.55123	1.02588	-2.74453
215768_at	-	-2.25777	-0.674331	2.60012	-0.481051	-1.63793	-2.11763	0.675658	1.21214	4.30256	0.484944	-2.74271
1007_s_at	DDR1 /// MIR4640	-0.393529	3.00291	4.2249	3.55369	1.05334	1.45274	-0.00941107	2.77547	2.72047	2.34676	-2.74029
204351_at	S100P	-1.4704	0.15632	3.65182	-1.04251	-0.534933	-1.04687	0.326938	2.84893	5.78549	1.26815	-2.73854
210744_s_at	IL5RA	-1.95738	0.735317	-1.23433	-1.23081	1.56874	3.27055	-1.0406	3.00818	1.13786	0.776864	-2.73424
1556194_a_at	-	-2.75308	-2.24769	1.3412	0.508019	-1.4324	0.946268	-0.71389	-1.04337	2.48988	-0.0189984	-2.73408
219854_at	ZNF14	-2.10983	1.99992	0.0243431	2.06234	0.389436	1.66226	-2.23616	-0.100563	1.18391	0.623188	-2.73302
239082_at	FZD3	-0.0107303	1.34567	2.60931	3.06441	3.09988	2.84766	3.21829	1.54219	4.039	2.7208	-2.73153
1560199_x_at	-	-0.948097	3.14413	2.24327	1.79569	1.03039	0.604084	2.14634	1.44888	1.85101	1.78297	-2.73107
215609_at	-	-1.80627	2.88175	-0.205715	0.241827	2.41735	0.673073	0.50993	0.7038	0.167389	0.923675	-2.72994
231835_at	FAM213B	-0.747963	2.24153	2.28888	3.81926	1.92512	1.86433	0.714091	0.49166	2.44634	1.9739	-2.72186
238423_at	SYTL3	0.401663	3.17299	2.22744	1.5905	2.62017	3.49357	3.78515	4.12664	3.96848	3.12312	-2.72146
212265_at	QKI	1.88814	3.81913	4.66203	5.04814	4.02934	5.46424	3.92687	4.22952	5.68806	4.60841	-2.72028
226358_at	APH1B	-1.87861	2.64088	0.968957	-0.087125	-0.680034	-0.280962	1.29167	0.821916	2.04904	0.840543	-2.71915
218613_at	PSD3	-2.31787	-0.926486	-2.71656	2.57885	-1.55578	3.16016	1.47024	-2.24237	3.44047	0.401066	-2.71893
205141_at	ANG	-1.16111	-2.014	3.12494	0.629622	3.50231	3.6805	1.08803	3.39146	-0.978193	1.55308	-2.71419
1555626_a_at	SLAMF1	-1.55364	-0.674331	3.80541	-0.638056	3.55217	0.337393	1.3964	2.18081	-0.687528	1.15903	-2.71267
217127_at	CTH	-0.691278	3.68102	2.04183	-0.034851	-0.830247	2.90131	3.57386	4.02726	0.806299	2.02081	-2.71209
206529_x_at	SLC26A4	-2.58911	-2.014	-0.515177	-2.37321	1.63097	0.673073	4.25785	1.02903	-1.73743	0.118888	-2.708
227524_at	FZD3	-1.16111	-1.19974	2.32651	2.33086	1.68923	2.27308	2.44235	0.0144282	2.45028	1.54088	-2.70198
208963_x_at	FADS1 /// MIR1908	-1.71865	-0.0218747	1.84383	4.14853	-0.0218186	1.46714	-0.356934	-0.236967	1.03685	0.982345	-2.70099
239427_at	SLAMF1	-1.4704	3.60597	2.69012	-0.214447	2.15932	0.337393	0.229766	1.18527	-0.198159	1.22441	-2.6948
1558747_at	SMCHD1	-1.4704	-1.46489	1.43297	1.83694	1.09278	2.76386	2.39177	2.74482	-1.0075	1.22384	-2.69424
225949_at	LOC100653301 /// NRBP2	-2.10983	1.51041	1.10767	0.508019	0.61623	0.737136	-1.30891	0.49166	1.00076	0.582873	-2.6927
239296_at	-	-2.10983	-2.014	1.10767	0.95332	0.326407	0.604084	1.86988	1.96503	-0.175253	0.579643	-2.68947
200999_s_at	CKAP4	-2.03198	3.47987	0.585439	3.78956	-1.14338	-1.87733	-1.79186	-1.54611	3.76138	0.657198	-2.68918
1568920_at	-	-2.58911	-2.24769	2.8341	-0.481051	-2.41775	-1.04687	1.69095	1.39987	1.0616	0.0991441	-2.68826
231227_at	WNT5A	-2.52614	0.468737	-2.13352	3.1975	-1.52082	-0.910757	-0.877489	-0.31186	3.36857	0.160045	-2.68618
209674_at	CRY1	-2.39804	2.50086	3.11255	-2.58386	-2.18055	-2.5909	3.0413	-2.40977	3.41327	0.287862	-2.6859
221491_x_at	HLA-DRB1 /// HLA-DRB3 /// HLA-DRB4 /// HLA-DRB5 /// LOC100507709 /// LOC100507714 /// LOC100509582	-1.71865	-2.014	5.14889	4.29378	-1.01574	0.210862	-0.71389	3.88866	-2.1057	0.961609	-2.68026
1552578_a_at	MYO3B	-2.10983	-2.014	2.0287	3.33093	-1.87179	3.12172	-2.23616	1.82466	0.376763	0.570103	-2.67993
206972_s_at	GPR161	-2.10983	0.15632	0.41511	1.16771	-0.092219	0.257698	1.443	2.47216	-1.25909	0.570087	-2.67992
204731_at	TGFBR3	-1.4704	-0.926486	4.4993	2.59062	2.02782	0.0281951	0.132558	0.618864	0.694673	1.20819	-2.67859
219380_x_at	POLH	-1.80627	-0.215649	1.24145	0.0199291	1.20971	0.210862	1.71013	1.21214	1.56874	0.869665	-2.67593
201828_x_at	FAM127A	-0.189474	2.59686	2.87418	-0.343647	3.35601	4.02454	2.77421	2.47216	2.11209	2.4833	-2.67277
233771_at	-	-2.03198	1.43117	1.3198	0.282245	-0.64368	0.164739	1.3964	0.618864	0.553997	0.640442	-2.67242
230543_at	-	-1.4704	-1.75414	2.44909	2.15937	2.4919	2.82598	1.99192	1.58668	-2.1443	1.20081	-2.67121
1556416_s_at	-	-1.55364	-0.926486	2.11055	3.29121	1.15037	0.531098	2.16128	1.62983	-1.0075	1.11754	-2.67118
229982_at	QSER1	0.564492	0.468737	4.66464	4.74601	3.1212	4.63239	4.18307	4.28847	-0.224064	3.23506	-2.67056
230896_at	BEND4	-2.45935	1.06612	-2.52852	2.23273	-2.38336	3.43865	-2.39442	-2.24237	4.47786	0.208336	-2.66769
210868_s_at	ELOVL6	-2.52614	-2.014	1.0826	1.02013	-0.397686	1.30043	-0.646991	0.781854	-0.00692455	0.139926	-2.66607
213116_at	NEK3	-1.23718	1.25657	2.72623	1.30496	1.67524	0.531098	1.79161	0.7038	1.42235	1.42648	-2.66366
243495_s_at	ZNF652	-1.16111	-0.436172	2.28888	2.40952	1.01269	2.30731	3.04936	1.39987	-0.0309875	1.50006	-2.66117
1559496_at	PPA2	-1.62523	-0.436172	1.89036	2.42274	-0.428093	-0.910757	1.58273	2.96985	1.19335	1.0355	-2.66073
235343_at	VASH2	-1.4704	3.2598	0.501575	2.35621	2.67535	4.15644	-2.77134	-1.54611	0.88941	1.19017	-2.66056
224759_s_at	C12orf23	1.05252	3.33667	4.73474	4.5998	1.24615	3.19074	3.25314	4.33536	4.9853	3.71024	-2.65772
224811_at	LPP	-1.95738	-2.014	1.70215	1.67611	-1.01574	0.083566	1.49405	1.58668	2.0707	0.69794	-2.65532
205569_at	LAMP3	-1.95738	2.40281	4.20562	0.37511	-0.494614	1.05079	-1.98385	-1.9638	1.98636	0.697303	-2.65468
207534_at	MAGEB1	-2.10983	-2.24769	-2.05567	5.25172	0.0915278	3.93623	-2.39442	-2.33179	4.07211	0.540254	-2.65008
227062_at	LOC100653017 /// MIR612 /// NEAT1	-0.457413	-0.0218747	2.56837	3.9472	0.823613	2.30731	5.01834	2.461	0.418432	2.1903	-2.64771
207714_s_at	SERPINH1	-1.31355	-0.0218747	1.78978	2.84399	1.97624	1.97175	0.931462	0.894163	0.267382	1.33161	-2.64517
1564776_at	-	-2.1803	-2.45022	4.44159	-0.872093	-0.457181	-2.32567	3.31291	3.17407	-1.11379	0.463702	-2.64401
203636_at	MID1	-2.39804	-0.436172	-0.515177	2.35621	2.6376	0.379062	-1.79186	-1.04337	0.370121	0.244552	-2.64259
226247_at	PLEKHA1	-2.1803	-0.436172	3.07815	-2.43381	2.89836	2.10811	-2.32429	-2.33179	3.12456	0.46039	-2.64069
206307_s_at	FOXD1	-1.39754	2.59686	2.13809	-2.28234	2.13907	2.65508	-1.41579	1.93093	2.15619	1.23976	-2.6373
232264_at	-	-0.509904	2.59686	1.52215	2.7946	1.35368	2.70601	2.7845	1.82466	1.42235	2.1256	-2.6355
208779_x_at	DDR1 /// MIR4640	-1.55364	0.611881	3.72691	1.96258	0.568944	-0.0659696	-0.567207	0.924802	1.48823	1.08127	-2.63491
229082_at	CCDC125	-1.95738	-1.75414	3.48473	1.07632	-0.998654	-0.636536	1.56318	2.54019	0.141744	0.677103	-2.63448
232138_at	MBNL2	-2.1803	0.15632	2.69908	-0.559387	-0.534933	-0.577338	0.0177405	2.4369	-0.00692455	0.453932	-2.63424
1559646_a_at	LINC00184	-0.278256	-1.75414	4.34548	-0.481051	3.89932	2.76386	3.15251	2.96143	3.93624	2.35296	-2.63121
218507_at	HILPDA	1.79053	2.18411	4.60413	4.68641	6.89089	6.2147	5.19811	2.62195	2.95629	4.41957	-2.62904
227484_at	SRGAP1	-1.39754	-0.436172	0.184203	2.33086	3.64629	1.52937	0.631533	1.09776	0.847028	1.22886	-2.62639
203987_at	FZD6	-2.64565	-2.24769	2.41612	-2.01686	1.70447	3.35643	-2.39442	-2.63659	1.65185	-0.0208357	-2.62481
239979_at	-	-1.71865	-0.0218747	2.66423	0.241827	0.244616	0.164739	-1.12779	2.22194	2.84873	0.904551	-2.6232
209684_at	RIN2	-2.03198	-1.46489	4.1188	-2.50797	-0.296721	4.92486	-2.39442	-1.54611	3.87599	0.588693	-2.62067
226909_at	ZNF518B	-2.10983	1.80453	-2.29804	-2.43381	0.863603	2.56599	-0.101393	0.821916	2.85468	0.509685	-2.61952
218086_at	NPDC1	-0.948097	0.468737	2.28888	1.94544	3.42329	-0.398324	2.14634	1.94808	1.54387	1.67079	-2.61889
239486_at	-	-2.31787	-1.75414	-1.31435	2.39539	0.751616	2.18744	-1.70892	-0.0443342	1.89447	0.300898	-2.61877
204489_s_at	CD44	-0.509904	4.58662	3.84974	3.40333	3.89449	3.09698	-1.79186	1.21214	-1.3963	2.10689	-2.6168
225382_at	ZNF275	-1.95738	2.68491	0.0831696	0.95332	1.36941	0.565204	0.17909	0.0765703	-0.638086	0.659199	-2.61657
1560503_a_at	LOC100130275	-1.16111	3.41044	2.25546	-1.83006	0.458413	1.32068	0.862616	2.02889	3.12702	1.45418	-2.61529
218885_s_at	GALNT12	-2.10983	1.58694	3.61985	1.79569	-2.25924	0.701611	1.6278	-2.48933	-0.546329	0.504625	-2.61445
228153_at	RNF144B	-1.95738	4.54795	-0.205715	4.55936	-1.63793	-1.62243	-1.89224	0.238678	1.23049	0.65227	-2.60965
224839_s_at	GPT2	-1.39754	3.2598	0.0243431	0.709645	1.25934	1.71549	1.95916	0.188504	0.567569	1.21048	-2.60802
226461_at	HOXB9	0.157874	1.87361	3.86658	2.693	1.91205	2.70601	4.69772	2.07744	2.28975	2.76452	-2.60665
205775_at	FAM50B	-0.349354	3.91299	3.12494	1.56828	-0.494614	1.8353	2.52409	0.353259	5.2142	2.25481	-2.60416
223168_at	RHOU	-2.39804	-2.24769	2.91427	-2.11253	-1.7161	-1.37255	3.06334	0.894163	2.21944	0.205295	-2.60334
216693_x_at	HDGFRP3	0.338552	3.2598	5.46448	-2.28234	4.22095	5.23192	-1.52078	4.76877	4.37588	2.93984	-2.60128
232573_at	-	-2.25777	-1.19974	2.27868	-2.37321	-0.64368	-0.910757	1.83303	0.7038	3.05742	0.343193	-2.60096
58780_s_at	ARHGEF40	-1.38675	-0.200032	1.74601	3.29755	-0.51528	2.47292	-0.792224	0.781854	2.91667	1.21343	-2.60018
205139_s_at	UST	-2.03198	-0.926486	0.238304	2.91779	-1.48219	1.80087	-1.79186	1.58668	2.19616	0.567409	-2.59939
212842_x_at	RGPD3 /// RGPD4 /// RGPD5 /// RGPD6 /// RGPD8	-0.189474	4.13507	2.47092	1.87251	-0.122455	4.3148	2.08889	0.353259	4.15462	2.40845	-2.59792
201869_s_at	TBL1X	-1.55364	0.856366	0.466378	2.21764	-0.64368	1.38458	1.58273	0.961154	1.52755	1.04409	-2.59773
240698_s_at	-	-1.55364	1.25657	0.838787	1.89277	1.01269	1.44733	0.596381	0.924802	0.370121	1.04243	-2.59607
204421_s_at	FGF2	-2.10983	-0.674331	1.73735	2.26071	0.189114	-0.219486	-0.422295	1.27292	-0.321255	0.477841	-2.58767
231252_at	KANSL1L	-1.09598	1.58694	1.58284	2.18971	0.779918	2.6016	1.94196	1.54219	-0.297374	1.49097	-2.58696
201329_s_at	ETS2	-1.01761	-0.674331	1.82526	3.04745	-1.01574	2.70601	2.17699	3.282	1.20459	1.56903	-2.58664
1569320_at	GPBP1L1	-1.55364	0.611881	1.82526	2.03121	0.0356336	0.379062	2.02701	1.242	0.104172	1.03203	-2.58566
243857_at	MORF4L2	-2.31787	-1.46489	0.501575	1.81705	-0.680034	0.859298	2.02701	0.578281	-1.50868	0.266202	-2.58407
227810_at	ZNF558	-2.03198	0.611881	2.91427	-2.64581	-1.35341	2.15021	-2.07217	1.86021	2.93956	0.550593	-2.58257
241566_at	-	-2.45935	-0.674331	3.19126	-2.37321	0.823613	-2.03978	1.51746	2.85804	-2.32147	0.122697	-2.58205
237746_at	-	-2.1803	-2.45022	0.741168	0.885315	0.568944	0.913315	2.35569	2.49422	-2.32147	0.39837	-2.57867
241163_at	-	-1.95738	2.50086	-1.87934	2.17324	1.42061	2.90131	-1.52078	1.39987	-2.02666	0.621138	-2.57851
1553299_at	DUSP5P	-1.87861	-2.45022	1.75463	1.7359	1.03039	1.60562	2.14634	-0.236967	-0.0309875	0.694337	-2.57295
225803_at	FBXO32	0.265499	-0.674331	5.60232	0.184077	3.29326	1.22905	4.5704	3.72199	4.76228	2.83613	-2.57063
239289_x_at	FAN1	-1.71865	0.15632	0.546484	1.02013	0.779918	0.795661	1.1454	1.77025	0.587584	0.850219	-2.56887
230733_at	-	-0.457413	0.15632	2.13809	2.5677	1.83231	1.22905	3.10113	2.64185	3.22505	2.11144	-2.56885
204803_s_at	RRAD	-0.569537	1.51041	4.54949	2.01384	0.406327	4.729	-0.165098	2.56055	0.376763	1.99766	-2.5672
202242_at	TSPAN7	-2.03198	-1.46489	4.3775	1.16771	-1.27963	1.25208	-1.79186	3.27607	-1.28552	0.531433	-2.56341
209182_s_at	C10orf10	-0.747963	-0.215649	5.06002	1.56828	3.6257	0.0281951	1.69095	1.78822	0.965958	1.81396	-2.56192
243309_at	FLJ27352	-2.45935	-0.215649	-0.0259637	6.911	0.406327	-1.70815	-0.877489	-2.24237	-1.47096	0.0970938	-2.55645
221715_at	-	-1.55364	2.18411	0.466378	1.40706	1.09278	1.17638	1.1454	0.743569	-0.198159	1.00219	-2.55583
231169_at	TXLNA	-0.948097	2.06296	2.38317	2.28901	0.215356	2.42501	2.66574	1.56461	-0.751905	1.60674	-2.55484
235410_at	NPHP3	-2.52614	-0.674331	1.3412	0.07903	-1.01574	-0.976078	-0.71389	0.238678	1.92538	0.0255311	-2.55167
202947_s_at	GYPC	0.0726023	1.80453	4.18971	3.74072	4.28203	1.34065	2.37984	0.399	2.84334	2.62248	-2.54988
229829_at	LINC00526	-1.71865	1.34567	-1.78333	0.987208	0.0356336	2.24862	0.596381	1.80714	1.41109	0.831052	-2.5497
243054_at	-	-1.39754	-1.75414	2.22744	2.60433	1.50213	1.64363	1.86988	2.10733	-1.0075	1.14914	-2.54667
202431_s_at	MYC	2.77658	4.08702	5.85943	4.40649	4.90745	5.65995	7.1452	5.2997	5.21854	5.32297	-2.54639
219446_at	RIC8B	-1.4704	0.318031	3.03637	2.34236	0.157619	1.10422	1.5405	-1.34716	1.4399	1.07398	-2.54438
239606_at	-	-1.71865	1.58694	1.19157	1.27954	0.301694	1.10422	-1.30891	1.47278	0.965958	0.824224	-2.54287
233406_at	-	-2.03198	0.611881	1.3412	0.747164	0.458413	-0.50299	0.714091	1.12629	-0.410109	0.510743	-2.54272
211033_s_at	PEX7	-1.80627	0.15632	1.62372	0.37511	-0.912467	2.00028	0.277378	1.56461	0.7989	0.73548	-2.54175
226169_at	SBF2	-2.58911	-1.46489	1.24145	2.74284	-1.76185	-1.62243	-0.165098	0.743569	-0.0995941	-0.0482506	-2.54086
206765_at	KCNJ2	-2.39804	-2.24769	-2.05567	2.46018	-0.0577074	-0.449479	0.963777	4.62754	-2.1057	0.141907	-2.53995
225173_at	ARHGAP18	-2.31787	-1.75414	1.60478	0.130647	-2.18055	1.48743	-1.79186	2.2351	2.03651	0.22099	-2.53886
209087_x_at	MCAM	-1.71865	2.35158	2.35025	0.184077	0.568944	-0.976078	-0.0371982	2.09246	-0.0515684	0.810308	-2.52896
225627_s_at	CACHD1	-2.75308	-0.674331	0.184203	-2.37321	3.42329	0.826647	-2.60135	-1.85784	1.26305	-0.226194	-2.52689
205018_s_at	MBNL2	-1.95738	-1.75414	3.72691	-0.414161	0.435679	0.886711	0.751545	2.64185	-1.73743	0.567121	-2.5245
211211_x_at	SH2D1A	-0.691278	-0.926486	3.28429	1.79569	1.45542	2.58356	1.7735	3.80964	0.875427	1.83138	-2.52266
240685_at	LOC100505545	-2.39804	2.59686	-1.78333	-1.93234	-0.998654	-1.70815	4.51531	-2.40977	2.70108	0.122626	-2.52067
1567913_at	-	-0.278256	4.14704	2.24327	-0.559387	4.09336	3.72328	3.92277	2.28994	-1.92581	2.24181	-2.52006
209185_s_at	IRS2	-1.31355	0.611881	2.36158	-2.01686	2.99505	-0.398324	-1.0406	2.78951	4.34446	1.20584	-2.51939
231914_at	NUDT14	-1.16111	1.1654	1.54503	1.27954	2.24235	0.458354	1.83303	0.7038	1.62978	1.35716	-2.51827
211209_x_at	SH2D1A	-0.823509	-1.19974	2.80062	1.89277	1.70447	2.40381	1.64916	3.83262	0.470369	1.69426	-2.51777
203475_at	CYP19A1	-1.31355	-1.75414	4.1965	-1.93234	4.447	4.53879	3.64103	-1.54611	-1.95986	1.20386	-2.51741
204797_s_at	EML1	-0.393995	-1.46489	3.16426	2.8618	0.863603	1.98661	1.99192	3.93564	3.64688	2.12323	-2.51722
221974_at	IPW /// LOC100506948 /// SNORD107 /// SNORD115-13 /// SNORD115-26 /// SNORD115-7 /// SNORD116-28 /// SNRPN	-2.64565	-0.215649	-1.96347	-1.12971	-2.16396	1.60562	-0.422295	0.441538	2.81794	-0.128748	-2.5169
225188_at	RAPH1	-2.25777	-1.75414	-0.732879	1.7359	-1.4324	0.795661	1.69095	1.84197	-0.0801423	0.258114	-2.51588
227092_at	LOC100507448	-2.03198	-0.926486	0.906289	-2.28234	0.0915278	1.568	0.825602	1.54219	2.13578	0.48257	-2.51455
89476_r_at	NPEPL1	-0.598833	2.6402	1.09925	1.74892	3.02571	1.33153	2.31242	2.41317	0.749194	1.91505	-2.51388
226605_at	DGKQ	-1.23718	3.08462	0.838787	1.52135	1.50213	1.34065	0.132558	0.0144282	1.7726	1.27589	-2.51307
1555257_a_at	MYO3B	-1.95738	-0.674331	1.60478	2.60433	-0.750658	2.62757	-1.30891	1.67044	-1.32863	0.555574	-2.51295
204078_at	LEPREL4	-1.71865	-0.674331	0.968957	0.508019	0.823613	1.89279	-0.0371982	0.6655	2.1924	0.792469	-2.51112
238950_at	TNFRSF9	-2.1803	-0.215649	2.19073	0.591719	-1.01574	-0.699079	2.53489	-0.31186	-0.429315	0.330712	-2.51102
222668_at	KCTD15	-2.1803	-2.45022	-0.13931	1.56828	-1.55578	0.257698	0.792422	1.96503	2.20552	0.330455	-2.51076
207071_s_at	ACO1	0.197346	3.0215	2.27868	2.88052	3.1759	2.38229	2.44235	3.0819	2.39982	2.70787	-2.51052
219271_at	GALNT14	-1.4704	-0.0218747	0.466378	-1.12971	-0.680034	2.946	4.11154	-1.34716	3.96269	1.03848	-2.50888
208158_s_at	OSBPL1A	-2.25777	-0.674331	-1.96347	-1.04251	1.4717	-1.37255	3.18897	-1.04337	3.43651	0.250118	-2.50788
219345_at	BOLA1	-2.1803	-0.674331	2.35025	-2.37321	-1.11684	0.531098	1.20604	1.09776	1.59175	0.326565	-2.50687
212828_at	SYNJ2	-1.87861	1.99992	1.68294	-1.63479	-0.998654	-0.159311	0.792422	-1.75225	5.09144	0.627715	-2.50632
242133_s_at	-	-1.62523	1.43117	1.3198	0.508019	1.6454	0.639308	-1.12779	1.18527	1.4399	0.880133	-2.50536
201522_x_at	PAR-SN /// SNORD107 /// SNRPN /// SNURF	1.01553	2.72636	4.1613	3.64178	-0.319294	4.29126	4.34704	4.69306	4.62372	3.52065	-2.50512
217653_x_at	-	0.197346	3.08462	3.3344	2.30338	1.6454	2.99303	1.86988	3.53919	2.82403	2.69924	-2.50189
235199_at	RNF125	-1.39754	-0.926486	1.39097	-1.23081	0.992834	5.22511	-0.953732	1.12629	3.21026	1.1043	-2.50184
218701_at	LACTB2	-2.58911	-0.926486	1.0268	1.43035	-0.092219	-2.32567	-2.32429	0.0765703	2.43365	-0.0876608	-2.50145
219229_at	SLCO3A1	-1.95738	4.50077	0.278722	0.508019	-1.35341	3.78987	-0.877489	-2.06558	-0.429315	0.543947	-2.50132
232096_x_at	FOXP1-IT1	-2.03198	0.963912	0.501575	-0.087125	1.28168	0.210862	0.0770565	0.238678	0.521637	0.463534	-2.49551
204149_s_at	GSTM4	-2.39804	-2.014	1.19157	0.282245	3.63585	0.379062	0.377021	-1.24425	-1.84704	0.0950577	-2.4931
224523_s_at	C3orf26	2.0934	4.78921	3.70009	3.08118	5.1984	5.05207	4.00789	4.97881	5.87052	4.58477	-2.49137
230064_at	-	-1.80627	-1.19974	0.371587	0.469901	2.12575	0.0281951	0.931462	3.38557	-0.638086	0.68433	-2.4906
209859_at	TRIM9	-1.71865	0.318031	5.01143	0.849238	0.863603	-1.70815	2.97783	-1.34716	-0.791939	0.771611	-2.49026
202620_s_at	PLOD2	-2.64565	-2.62014	-2.4418	3.3583	2.52271	-2.46353	5.42936	-2.48933	-2.56144	-0.158233	-2.48741
203038_at	PTPRK	-1.80627	-0.215649	3.67405	1.71708	-1.87179	2.33992	-2.32429	-1.75225	3.87188	0.67987	-2.48614
204014_at	DUSP4	-1.87861	0.963912	-2.22823	2.53226	-2.16396	1.76929	-1.52078	3.7123	1.78763	0.606552	-2.48516
1554830_a_at	STEAP3	-2.1803	-1.19974	-1.78333	0.783296	2.81657	1.60562	-0.101393	1.62983	-1.32863	0.302777	-2.48308
203509_at	SORL1	0.114068	5.0679	-1.13323	4.38043	6.28839	3.56074	-1.2289	-0.31186	4.1522	2.59696	-2.48289
210986_s_at	TPM1	-2.45935	1.99992	0.321504	-2.70107	-0.156819	0.826647	1.02613	-0.236967	-0.911783	0.0209455	-2.4803
202668_at	EFNB2	-1.95738	-0.0218747	-1.68084	2.47369	1.33777	-2.32567	-1.0406	3.21273	2.22498	0.522524	-2.4799
218574_s_at	LMCD1	-0.879531	5.09102	1.70215	1.85426	2.05401	-1.29846	-1.89224	2.66083	2.63059	1.60027	-2.4798
227318_at	TMEM178B	-1.87861	-0.926486	2.27868	5.10399	-0.184454	-0.976078	0.751545	-1.65427	0.39618	0.598638	-2.47725
228487_s_at	RREB1	-0.189474	2.91742	2.98866	0.550007	3.54141	0.946268	2.8677	1.80714	2.65675	2.28442	-2.47389
242571_at	REPS2	-2.1803	-2.014	2.75105	-0.275799	-0.184454	1.64363	-0.492967	1.27292	-0.358954	0.292678	-2.47298
208934_s_at	LGALS8	-1.71865	1.06612	3.32472	-1.72052	3.15487	-0.976078	4.03654	-2.15217	-0.716394	0.752138	-2.47079
204045_at	TCEAL1	-1.71865	1.58694	-1.96347	1.75692	-0.725418	1.58623	-1.79186	3.17407	2.36182	0.748155	-2.4668
229606_at	-	2.56315	3.89904	5.38472	5.38383	5.14488	5.53542	5.04048	5.24013	4.58839	5.02711	-2.46396
215907_at	-	-0.823509	3.95473	1.0826	0.325027	0.189114	2.44744	1.58273	1.62983	1.90714	1.63983	-2.46334
217975_at	WBP5	-1.80627	3.73564	-2.52852	3.61899	-2.47476	-2.70068	-2.23616	4.16428	3.65783	0.654578	-2.46085
226267_at	JDP2	-1.80627	0.735317	1.19157	2.40952	-1.59686	-0.449479	-1.52078	2.07744	2.37515	0.652734	-2.459
239364_at	-	-0.278256	1.66228	4.18971	2.60433	0.0915278	1.81759	2.04323	2.66083	2.36684	2.17954	-2.4578
204951_at	RHOH	-1.23718	3.17299	-0.593226	3.02926	0.355796	2.53599	-1.41579	3.12966	-0.459919	1.21935	-2.45653
225383_at	ZNF275	-0.242154	4.60947	1.70215	2.83529	2.43987	1.22905	1.92455	1.58668	1.36674	2.21172	-2.45388
202315_s_at	BCR	-1.80627	-0.926486	1.3198	2.2745	-0.785728	0.379062	0.792422	0.49166	1.62281	0.646005	-2.45227
214632_at	NRP2	-2.45935	-0.926486	-2.29804	2.08012	0.0748597	2.23624	-0.877489	-1.34716	0.987808	-0.00876857	-2.45059
203835_at	LRRC32	-1.23718	3.45658	-0.807164	0.508019	2.33071	3.14083	-0.953732	0.353259	1.66683	1.21192	-2.4491
203717_at	DPP4	-1.39754	-2.24769	0.0243431	1.13973	3.02516	-1.87733	5.0264	4.48075	-1.17907	1.04904	-2.44657
209835_x_at	CD44	-0.823509	1.80453	3.81427	3.43706	3.99313	3.38396	-2.15552	0.618864	-1.92581	1.62131	-2.44482
227646_at	EBF1	-0.628735	5.44911	0.906289	1.83694	-1.91192	0.337393	0.551918	2.36449	4.9891	1.81541	-2.44415
212813_at	JAM3	-1.87861	0.611881	-1.31435	2.62533	1.33777	2.22643	-2.07217	-1.04337	2.15135	0.565362	-2.44397
239274_at	-	-2.1803	-1.46489	1.24145	0.469901	-1.0673	-0.018531	0.862616	1.47278	0.613027	0.263632	-2.44394
228638_at	-	-0.393995	2.76665	2.24327	2.14255	1.84737	1.86433	2.96245	2.38982	0.167389	2.04798	-2.44197
239237_at	LOC100506776	-1.09598	0.611881	2.80891	2.42274	2.35199	1.92622	-1.59425	3.34689	-1.15131	1.34038	-2.43637
226000_at	CTTNBP2NL	-0.948097	0.856366	1.80645	2.26071	0.157619	1.34065	2.04323	3.80964	-0.378048	1.48708	-2.43517
227410_at	FAM43A	-2.10983	2.24153	-1.05447	0.849238	-1.55578	1.46714	-2.39442	1.06091	1.98636	0.325062	-2.43489
235863_at	JSRP1	-1.71865	1.06612	1.41445	0.469901	2.23091	1.05079	-0.101393	0.0144282	-0.429315	0.714488	-2.43314
232693_s_at	FBXO16 /// ZNF395	-1.09598	1.34567	0.934717	0.418633	1.19028	2.01278	1.90692	0.961154	1.90255	1.33409	-2.43007
1568611_at	-	-1.55364	1.06612	0.62342	-1.52269	2.40637	2.67226	-0.567207	1.67044	0.646206	0.874366	-2.428
211534_x_at	PTPRN2	-0.691278	-0.0218747	3.3344	3.80478	2.41735	0.164739	3.4693	-1.14314	1.85101	1.73457	-2.42585
212895_s_at	ABR	-0.278256	2.72636	2.5201	1.83694	2.19507	2.49796	2.61305	-0.690306	3.47956	2.14734	-2.4256
202920_at	ANK2	-2.31787	-1.46489	0.741168	0.849238	2.33071	0.337393	-0.877489	1.02903	-2.1057	0.104933	-2.4228
231832_at	GALNT4 /// POC1B-GALNT4	-1.62523	-1.75414	0.66504	-0.481051	0.189114	1.22905	2.07416	1.64963	2.80815	0.797493	-2.42272
206414_s_at	ASAP2	-2.03198	-2.45022	2.82653	-2.11253	-0.494614	-2.40584	2.54632	2.93908	2.26848	0.389651	-2.42163
226528_at	MTX3	-0.948097	1.99992	1.26748	2.53226	-1.0673	1.54809	1.08803	1.51799	2.89283	1.47241	-2.42051
224225_s_at	ETV7	-2.39804	-2.014	1.75463	-1.83006	-0.998654	1.17638	-0.953732	-1.54611	4.58104	0.0211856	-2.41923
230795_at	-	0.438799	2.54858	3.62456	2.5677	3.77589	2.5083	3.9633	1.72991	2.13578	2.85675	-2.41795
203665_at	HMOX1	-1.23718	-0.926486	0.906289	2.11215	1.81964	-0.699079	2.44235	0.821916	2.96513	1.18024	-2.41742
210715_s_at	SPINT2	-0.747963	2.50086	2.406	-0.559387	3.13507	5.09839	-0.567207	-0.778108	2.1101	1.66821	-2.41618
206036_s_at	REL	-0.747963	1.1654	0.934717	3.63645	1.16847	2.72323	-0.792091	0.0144282	4.48652	1.66714	-2.4151
205802_at	TRPC1	-2.52614	-1.46489	0.0243431	1.89277	-1.76185	-0.976078	0.631533	0.238678	0.521637	-0.111732	-2.41441
232760_at	TEX15	-2.64565	-0.215649	3.19714	0.591719	-2.55793	1.71549	-2.6639	-2.40977	0.485636	-0.232158	-2.41349
206272_at	RAB4A /// SPHAR	-2.52614	1.43117	1.13809	-2.64581	-1.14338	-0.449479	0.631533	-1.54611	1.67628	-0.113462	-2.41268
202615_at	GNAQ	-2.25777	-0.215649	0.934717	-0.711444	3.43621	-1.70815	2.46586	-0.690306	-2.2863	0.153117	-2.41088
231576_at	-	1.82895	3.88323	3.60699	4.08282	5.52692	6.30088	3.83114	4.72963	1.94451	4.23826	-2.40931
204796_at	EML1	-1.87861	-2.014	1.77292	0.37511	-1.0673	0.121031	-0.165098	2.28994	2.91582	0.528551	-2.40716
1553542_at	CCDC125	-1.71865	-0.674331	3.27234	0.07903	-0.219662	-0.577338	2.1179	2.24987	-0.751905	0.686988	-2.40564
236395_at	-	-2.58911	-1.46489	-0.593226	-2.58386	-1.22328	0.531098	0.596381	0.131663	3.12899	-0.184641	-2.40447
225029_at	LOC550643	0.909964	5.24968	-1.68084	4.80629	3.63585	4.2734	3.06334	3.88866	3.26453	3.31262	-2.40265
204257_at	FADS3	-0.823509	2.50086	0.585439	2.75334	3.48597	1.89279	0.17909	0.618864	0.601743	1.57726	-2.40077
205817_at	SIX1	-1.31355	1.58694	-0.894035	-0.794002	1.24615	2.81829	2.341	-0.525092	2.90781	1.08588	-2.39944
203329_at	PTPRM	-1.95738	2.29674	-1.59606	-0.638056	-1.76185	3.81298	-1.0406	1.58668	0.863655	0.440437	-2.39781
209210_s_at	FERMT2	-2.58911	4.64012	-2.05567	-1.72052	-1.76185	2.10811	-2.47001	2.2351	-2.537	-0.195215	-2.3939
216037_x_at	TCF7L2	-2.25777	-0.926486	0.466378	1.89277	0.0748597	-0.018531	0.229766	0.304948	-0.936708	0.135875	-2.39364
214614_at	MNX1	-1.09598	1.87361	1.22028	2.85264	2.02782	1.58623	-0.646991	1.44888	0.0168845	1.29742	-2.3934
227947_at	PHACTR2	-2.52614	-0.926486	2.04183	-2.58386	-2.1241	-1.7814	-0.0371982	1.69224	2.6451	-0.134235	-2.3919
235106_at	MAML2	-1.62523	-1.19974	3.02954	0.325027	-0.750658	1.52937	1.05641	2.461	-0.321255	0.766213	-2.39144
211210_x_at	SH2D1A	-0.242154	-1.19974	3.59676	2.28901	2.40637	2.74712	2.07416	4.0448	1.23049	2.14862	-2.39078
206026_s_at	TNFAIP6	-2.31787	0.15632	-2.29804	3.64178	-1.27963	2.21295	-1.98385	1.49629	-1.36597	0.0724821	-2.39035
236778_at	-	-0.691278	2.12238	3.29529	3.24948	0.301694	2.86212	0.420544	1.44888	-0.11994	1.69756	-2.38884
235276_at	EPSTI1	-2.03198	-0.215649	1.66216	0.130647	-0.601832	-0.577338	-1.79186	1.44888	2.79581	0.356353	-2.38833
217058_at	GNAS	-1.62523	1.73389	-0.257716	-0.087125	1.88677	0.795661	0.963777	0.578281	0.485636	0.762397	-2.38762
219517_at	ELL3	-2.03198	5.4785	-0.314171	-0.794002	-0.122455	0.121031	-1.2289	-0.100563	-0.198159	0.35516	-2.38714
240405_at	-	-0.242154	2.64088	2.44909	2.94392	2.80761	1.64363	2.70451	2.89775	-0.936708	2.14384	-2.38599
211708_s_at	SCD	0.265499	0.318031	3.29529	3.22128	4.01718	3.69253	2.45453	3.17407	1.0136	2.64831	-2.38282
216289_at	GPR144	-1.80627	2.35158	0.741168	0.591719	-0.601832	0.826647	0.631533	0.353259	-0.297374	0.574587	-2.38086
221539_at	EIF4EBP1	0.157874	2.24153	2.17706	3.44356	1.16847	3.0196	2.50189	3.60081	2.14066	2.5367	-2.37882
241669_x_at	PRKD2	-2.1803	1.87361	-0.314171	-0.414161	2.10188	-0.50299	-1.2289	-0.236967	0.293563	0.196484	-2.37679
209000_s_at	39692	-0.948097	0.468737	2.36158	2.68334	0.779918	1.8353	0.596381	2.30166	0.39618	1.42789	-2.37598
226844_at	MOB3B	-1.23718	2.40281	1.9376	2.87034	0.129798	-0.018531	-1.30891	1.44888	1.6381	1.13751	-2.37469
232721_at	TRIM55	-2.58911	4.07517	-1.31435	-1.93234	-1.7161	3.5522	-1.89224	-0.31186	-2.1772	-0.214589	-2.37452
40562_at	GNA11	-1.39754	-0.214203	2.1577	1.22471	0.0559807	0.357832	0.738664	2.04493	1.44228	0.975986	-2.37352
223834_at	CD274	-0.349354	1.34567	4.85019	0.629622	2.19507	0.737136	1.99192	5.07746	-0.638086	2.02362	-2.37298
240863_at	CYP19A1	-2.58911	-2.24769	2.27868	-2.58386	2.12575	2.17545	1.86988	-2.63659	-2.73858	-0.219619	-2.36949
230073_at	LOC100131564	-1.71865	1.51041	0.134185	0.591719	1.48779	0.565204	0.326938	0.618864	-0.0309875	0.650515	-2.36916
202976_s_at	RHOBTB3	-2.31787	2.76665	-0.593226	2.90787	0.823613	-1.11734	-2.32429	-2.33179	0.267382	0.0498596	-2.36773
209267_s_at	SLC39A8	1.60376	1.06612	5.39149	4.39095	5.12372	4.9368	4.62194	3.76829	2.46594	3.97066	-2.3669
222664_at	KCTD15	-1.95738	-2.24769	-0.652425	0.709645	-0.0577074	0.859298	1.2381	1.8971	1.51255	0.40736	-2.36474
228390_at	RAB30	-2.25777	1.34567	1.3412	-1.83006	-1.01574	-0.976078	-1.89224	2.01268	1.86997	0.106924	-2.36469
234985_at	LDLRAD3	-2.1803	-2.24769	-1.05447	2.08012	-1.76185	1.95673	2.44235	-0.778108	0.83744	0.184315	-2.36462
219718_at	FGGY	0.302411	0.856366	4.41777	2.81421	0.00724271	4.49193	3.93097	4.14907	0.665196	2.66659	-2.36418
237741_at	SLC25A36	-1.95738	-2.014	0.808397	1.71708	0.266343	1.34065	1.83303	0.304948	-1.0075	0.406118	-2.36349
225129_at	CPNE2	-2.03198	-0.674331	1.52215	2.09477	0.301694	0.164739	0.326938	-0.860574	-0.224064	0.331415	-2.36339
205110_s_at	FGF13	-1.71865	-1.46489	-1.78333	3.78052	1.95207	3.72645	-2.39442	-2.15217	3.48917	0.644175	-2.36282
210108_at	CACNA1D	-2.58911	2.40281	-1.96347	0.629622	3.32408	-1.7814	-2.47001	-2.33179	0.376763	-0.226676	-2.36244
229905_at	RAP1GDS1	0.302411	3.64432	2.8341	2.95252	3.08566	2.27308	2.74475	3.57758	0.20411	2.66451	-2.3621
226609_at	DCBLD1	-2.64565	-1.75414	-0.0818579	-2.28234	0.326407	0.604084	-0.792091	1.06091	0.646206	-0.284103	-2.36154
207323_s_at	MBP	-0.948097	-0.674331	0.838787	0.130647	3.63115	0.639308	1.97616	2.84893	1.90714	1.41222	-2.36032
222043_at	CLU	-2.45935	-0.436172	0.585439	-2.11253	-0.534933	-1.62243	-0.792091	2.67957	1.4399	-0.0991568	-2.3602
231274_s_at	-	-0.509904	-0.0218747	2.48133	3.60848	1.28168	2.61191	2.40595	1.47278	0.937051	1.84716	-2.35707
217226_s_at	SFXN3	-1.95738	0.15632	2.64583	-0.214447	-1.0673	1.60562	2.08889	-1.65427	-0.378048	0.397822	-2.3552
205199_at	CA9	-0.628735	-0.436172	5.50543	5.653	0.157619	-0.50299	-0.792091	3.63199	0.587584	1.72555	-2.35428
209526_s_at	HDGFRP3	0.367802	2.72636	5.18182	-2.19604	4.00548	5.0914	-2.32429	4.9483	4.34192	2.72187	-2.35407
219683_at	FZD3	-0.747963	-0.926486	2.8341	1.6326	1.25934	1.71549	2.31618	0.618864	3.39458	1.60558	-2.35355
232645_at	LOC153684	-0.691278	-0.0218747	3.02954	2.39539	0.798057	2.64575	2.10346	1.06091	1.28263	1.66173	-2.35301
207113_s_at	TNF	-0.747963	1.1654	1.87577	3.16779	2.70252	1.58623	-1.12779	1.32309	2.13578	1.6036	-2.35156
228423_at	MAP9	-2.10983	-0.436172	-2.4418	0.591719	0.244616	0.859298	1.51746	0.188504	1.40298	0.240825	-2.35065
1558214_s_at	CTNNA1	-0.457413	-2.014	3.63426	2.80533	2.44977	3.04518	3.15251	2.58199	-0.517382	1.89221	-2.34962
240307_at	-	-0.747963	1.73389	2.4392	1.85426	1.31809	1.86433	0.825602	2.31371	0.433232	1.59779	-2.34575
213032_at	NFIB	-2.52614	0.318031	-1.96347	-0.872093	-0.725418	-2.26557	0.963777	3.10789	-0.00692455	-0.180472	-2.34567
219036_at	CEP70	-1.80627	0.963912	1.60478	1.32994	-0.601832	-0.280962	-1.52078	2.02889	0.779006	0.53787	-2.34414
240757_at	CLASP1	-1.62523	1.66228	1.26748	1.02013	0.0915278	1.07682	1.85272	0.238678	-1.47096	0.717336	-2.34256
229014_at	FLJ42709	-1.31355	-0.674331	2.3372	1.56828	0.0356336	2.59191	-0.422295	3.79431	-1.0075	1.0279	-2.34146
233914_s_at	SBF2	-2.31787	-1.46489	1.22028	2.65989	-0.494614	-1.70815	0.631533	0.304948	-0.978193	0.0213515	-2.33922
223378_at	GLIS2	-1.31355	-0.215649	1.75463	3.07233	1.1341	1.10422	-1.30891	-0.0443342	2.67438	1.02134	-2.3349
227193_at	SLC30A4	-2.1803	-0.926486	0.184203	-1.42126	0.244616	-0.767392	1.3964	1.09776	1.42875	0.154574	-2.33488
231690_at	-	-2.31787	-2.24769	1.80645	1.89277	-1.52082	-2.19565	-2.15552	3.64158	0.914719	0.0169791	-2.33485
202133_at	WWTR1	-2.58911	-1.75414	1.97073	-0.034851	-0.219662	-2.52615	-2.07217	1.02903	1.54387	-0.257918	-2.3312
241733_at	C18orf54	-0.948097	0.735317	1.39097	0.550007	1.03039	3.01339	0.675658	2.12346	1.54387	1.38288	-2.33098
212805_at	PRUNE2	-2.25777	3.38721	1.05098	-0.711444	-0.363611	-1.29846	-1.70892	2.31371	-2.1057	0.0704706	-2.32824
214352_s_at	KRAS	2.11688	2.84459	4.39886	3.73605	5.47253	6.59815	5.70093	5.46656	1.3398	4.44468	-2.32781
237202_at	PGPEP1	-0.948097	1.66228	1.62372	1.60967	0.632701	1.62611	2.21955	1.21214	0.448769	1.37937	-2.32746
212233_at	MAP1B	-2.31787	2.95223	-1.68084	-1.72052	2.05401	-1.37255	3.27262	-1.4347	-2.00041	0.0087313	-2.3266
236175_at	TRIM55	-2.45935	5.1235	-1.41652	-2.58386	-2.58144	4.22072	-1.98385	0.578281	-2.42416	-0.133416	-2.32594
207030_s_at	CSRP2	-0.823509	3.41044	2.04183	5.16247	0.863603	1.89279	-1.59425	2.1644	-1.92581	1.50193	-2.32544
231979_at	-	-1.39754	-0.215649	3.37527	1.96258	0.215356	0.795661	0.751545	0.858642	-0.321255	0.92777	-2.32531
213058_at	TTC28	-1.55364	2.50086	-1.49408	1.19509	1.11141	-2.19565	2.51394	-0.172827	2.71163	0.771297	-2.32493
222288_at	-	-2.52614	-2.24769	-1.87934	3.24205	-0.680034	-0.159311	-2.6639	2.32729	0.448769	-0.201522	-2.32462
228805_at	C5orf25	-1.39754	3.14413	1.84383	3.69626	1.22517	-1.21304	-1.70892	-2.24237	2.66355	0.926077	-2.32361
228393_s_at	ZNF302	-2.03198	3.4337	-1.68084	1.56828	-2.55793	-2.52615	1.71013	0.7038	1.67628	0.290909	-2.32289
205463_s_at	PDGFA	-1.31355	0.963912	-0.0818579	2.59062	1.5335	-0.834771	2.59184	1.42306	-0.11994	1.00829	-2.32185
209163_at	CYB561	-1.87861	-0.0218747	1.62372	1.69674	-0.601832	-0.910757	0.471812	0.961154	0.297069	0.439503	-2.31811
232914_s_at	SYTL2	-1.80627	-1.19974	-0.652425	-0.872093	0.863603	4.23068	-1.89224	2.30166	1.31065	0.511262	-2.31753
225214_at	LOC100129034	-0.569537	3.23219	1.68294	1.7359	2.19507	2.9867	0.471812	0.858642	0.806299	1.74619	-2.31573
239559_at	-	-2.10983	0.468737	1.95373	-2.19604	0.301694	0.701611	0.551918	-1.75225	1.60029	0.20371	-2.31354
208443_x_at	SHOX2	-2.03198	-1.19974	0.968957	1.43035	-0.998654	0.210862	1.92455	-0.100563	-0.00692455	0.278605	-2.31058
228873_at	COL22A1	-1.23718	-1.75414	1.39097	2.84399	1.40373	4.44023	-1.12779	1.35074	0.0330762	1.0726	-2.30978
210229_s_at	CSF2	-0.747963	-0.215649	-0.0818579	3.27028	4.74677	3.52555	0.825602	0.49166	-0.0801423	1.56028	-2.30824
222662_at	PPP1R3B	-1.09598	-1.19974	1.47973	1.75692	0.326407	1.97175	1.05641	2.22194	2.08294	1.21205	-2.30803
201215_at	PLS3	-2.45935	1.99992	-2.59226	6.18439	-1.98958	-2.40584	-2.32429	-2.63659	2.55208	-0.151522	-2.30783
230461_s_at	-	-1.23718	2.29674	1.05098	0.671172	1.35368	1.67936	2.31618	-0.100563	-0.716394	1.06889	-2.30607
216180_s_at	SYNJ2	-1.09598	2.40281	0.501575	0.783296	1.35368	1.22905	1.34336	0.743569	1.3193	1.20958	-2.30556
221111_at	IL26	-2.10983	-2.45022	3.43353	-2.11253	-2.35795	-2.46353	5.74809	4.43272	-2.66495	0.195646	-2.30548
224569_s_at	IRF2BP2	2.90687	6.21069	5.02249	4.53415	6.18859	4.77422	4.21542	5.22361	5.51419	5.21042	-2.30355
200770_s_at	LAMC1	-0.349354	1.51041	-0.593226	3.311	1.28168	2.44744	3.10982	2.81603	1.74463	1.95347	-2.30283
215595_x_at	-	-1.23718	2.18411	0.278722	0.629622	2.06479	0.701611	0.377021	0.996422	1.29145	1.06547	-2.30265
221125_s_at	KCNMB3	-1.62523	1.80453	1.75463	-1.12971	0.732826	1.02428	-1.2289	0.924802	1.52755	0.676253	-2.30148
223660_at	ADORA3	-1.95738	-1.75414	2.86454	-2.01686	1.60019	3.43362	-1.2289	0.131663	-0.277724	0.34405	-2.30143
217509_x_at	GRIK5	-0.569537	1.99992	1.90702	1.40706	2.6099	1.86433	1.97616	2.09246	-0.0309875	1.72823	-2.29777
225115_at	HIPK2	-0.189474	-1.19974	3.61546	-1.04251	3.6513	3.39952	5.07849	2.82476	0.530575	2.10723	-2.29671
229391_s_at	FAM26F	-1.23718	1.25657	2.55081	3.32349	3.05573	-1.37255	-1.0406	-1.24425	1.94451	1.05921	-2.29639
203290_at	HLA-DQA1	-0.349354	-1.46489	1.22028	6.7395	-0.092219	7.03075	2.74475	-0.172827	-0.429315	1.947	-2.29636
1569025_s_at	FAM13A	-2.58911	-1.46489	-1.68084	2.36832	-2.01603	2.59191	-2.32429	2.42547	-2.24278	-0.292891	-2.29622
1570087_at	-	-2.45935	-0.0218747	0.741168	0.418633	-0.494614	-0.0659696	-0.71389	-0.236967	-0.936708	-0.163778	-2.29558
204057_at	IRF8	-0.0107303	5.40437	-0.205715	-0.275799	1.76387	4.47236	2.46586	5.07124	-0.429315	2.28336	-2.29409
230728_at	FKBP14	-1.23718	1.66228	1.22028	1.71708	1.31809	0.491205	0.420544	0.996422	0.613027	1.05487	-2.29205
224851_at	CDK6	1.75606	-0.0218747	5.6446	4.15227	3.00962	5.7453	4.86107	4.80717	4.17739	4.04694	-2.29088
205020_s_at	ARL4A	-1.31355	1.99992	1.3412	-1.42126	3.92616	-1.53401	2.88581	0.353259	0.267382	0.977307	-2.29086
206148_at	IL3RA	-0.189474	0.468737	3.83414	-0.559387	1.03039	3.06532	1.26256	3.282	4.42297	2.10084	-2.29032
228266_s_at	HDGFRP3	-0.747963	-0.674331	4.03818	-2.50797	2.98714	3.95539	-1.89224	3.67287	2.73766	1.53959	-2.28755
231793_s_at	CAMK2D	-1.23718	-0.674331	2.35025	1.13973	0.841239	1.12931	0.792422	1.74961	1.07186	1.05001	-2.28719
1555766_a_at	GNG2	-1.71865	-2.24769	1.26748	1.56828	1.50213	2.22643	-1.70892	3.15481	-1.21754	0.568123	-2.28677
202619_s_at	PLOD2	-2.1803	-2.014	-2.05567	2.693	2.91513	-1.62243	5.34675	-2.06558	-2.35603	0.105146	-2.28545
206665_s_at	BCL2L1	-1.23718	-0.674331	1.13809	0.918617	2.06479	3.4094	1.64916	0.6655	-0.791939	1.04741	-2.28459
208200_at	IL1A	-2.25777	-1.19974	0.184203	0.469901	1.22517	0.301331	-0.101393	0.618864	-1.28552	0.0266024	-2.28437
212650_at	EHBP1	-0.823509	-1.46489	1.95373	2.74284	0.680816	1.86433	0.931462	2.32729	2.64097	1.45957	-2.28308
228030_at	-	0.528185	4.41286	2.82653	4.58509	2.93112	3.1484	3.37631	1.58668	-0.378048	2.81112	-2.28293
204929_s_at	VAMP5	-0.628735	0.611881	3.9055	-0.275799	3.48597	-0.280962	1.79161	2.1644	1.8221	1.65309	-2.28182
213638_at	PHACTR1	-1.95738	2.72636	-0.0818579	-0.15133	-1.0673	-1.87733	-0.356934	0.743569	2.65675	0.323991	-2.28137
237559_at	GPR55	-1.71865	-1.46489	-0.45296	1.13973	-0.122455	1.22905	1.47024	1.44888	1.24501	0.561577	-2.28023
1553764_a_at	AJUBA	-2.52614	-1.75414	0.66504	1.0485	-1.22328	0.210862	-0.567207	1.58668	-1.95986	-0.249177	-2.27696
208502_s_at	PITX1	-1.71865	0.318031	-2.05567	1.60967	0.157619	-2.03978	1.85272	2.15057	2.4706	0.557971	-2.27662
219522_at	FJX1	-0.948097	-0.674331	-0.0259637	2.65989	0.266343	2.69765	2.21955	1.35074	2.12497	1.32736	-2.27545
242119_at	PROX1	-1.23718	2.35158	0.701059	1.25196	1.81964	1.15398	1.1454	1.09776	-1.21754	1.03798	-2.27516
203763_at	DYNC2LI1	-0.349354	0.856366	2.22744	2.06234	4.43479	2.6016	-0.356934	1.12629	2.45342	1.92567	-2.27502
215346_at	CD40	0.581457	3.56551	2.80062	4.03615	4.17917	3.31959	-0.567207	3.47185	2.03651	2.85527	-2.27382
1562610_at	-	-2.03198	-2.24769	3.40724	-2.43381	-1.14338	-0.767392	1.08803	3.16768	0.863655	0.241793	-2.27377
234759_at	LOC100287497 /// LOC100287934	-2.25777	-1.75414	0.371587	1.60967	-1.4324	1.48743	0.862616	1.12629	-2.1443	0.0158436	-2.27361
231936_at	HOXC9	-2.03198	0.856366	3.84196	2.81421	-1.19685	-0.834771	-1.2289	-1.34716	-1.0075	0.237169	-2.26915
241944_x_at	-	-1.71865	1.58694	0.501575	0.550007	1.45542	0.531098	0.377021	0.618864	-1.21754	0.550422	-2.26907
205581_s_at	NOS3	-1.62523	0.318031	-1.13323	1.65254	1.19028	1.81759	0.862616	1.18527	-0.751905	0.642651	-2.26788
222858_s_at	DAPP1	1.29117	2.76665	4.91585	3.41621	2.59957	4.04624	2.45453	5.08002	3.18824	3.55841	-2.26724
1560525_at	-	-1.71865	0.611881	3.95573	1.13973	0.0356336	-1.62243	-0.101393	2.32729	-1.95986	0.548323	-2.26697
227897_at	-	2.08648	4.02155	5.41808	3.87944	5.09332	4.30424	4.44168	4.50123	3.16397	4.35294	-2.26646
1563130_a_at	-	-2.31787	-1.19974	0.585439	0.987208	-0.870028	-0.699079	0.675658	0.536569	-0.429315	-0.0516605	-2.26621
202822_at	LPP	-1.01761	1.25657	1.78978	1.40706	0.435679	0.083566	1.51746	1.80714	1.68835	1.2482	-2.26581
201315_x_at	IFITM2	0.724748	1.43117	1.97073	4.39707	1.80558	4.18618	7.17891	-0.446701	3.39785	2.9901	-2.26535
223502_s_at	TNFSF13B	-1.55364	-0.674331	1.66216	3.02926	-0.64368	0.639308	0.596381	-0.860574	1.93891	0.710929	-2.26456
230938_x_at	ATF5	-0.747963	2.50086	1.22028	0.629622	2.70252	0.913315	0.997273	1.09776	2.0707	1.51654	-2.2645
208891_at	DUSP6	-2.39804	-1.19974	-1.96347	-2.01686	0.930608	5.53411	1.26256	-2.63659	-1.0075	-0.13711	-2.26093
221664_s_at	F11R	-1.62523	-1.19974	1.0826	0.591719	1.77834	1.10422	1.49405	0.238678	-0.00692455	0.635368	-2.26059
223735_at	ARL6	-2.31787	-2.014	1.73735	-0.559387	0.406327	1.36198	-1.70892	1.02903	-0.716394	-0.0580029	-2.25987
214030_at	CRYBG3	-0.242154	0.963912	3.76943	1.07632	1.40373	1.568	3.45687	3.15481	0.735824	2.01611	-2.25826
211372_s_at	IL1R2	1.25988	-1.46489	6.16681	4.22121	5.6884	5.3106	4.35883	5.56256	-1.70016	3.51792	-2.25804
223380_s_at	LATS2	-2.52614	-1.46489	2.20247	0.418633	-0.575853	-1.7814	-1.52078	-2.48933	3.05742	-0.269217	-2.25692
239798_at	-	-2.10983	-0.215649	1.0826	-0.343647	-0.870028	0.257698	1.51746	-0.100563	-0.154452	0.146678	-2.25651
224801_at	NDFIP2	-1.55364	0.15632	2.61844	-0.214447	0.732826	-0.0659696	0.377021	0.578281	1.4399	0.702796	-2.25643
241762_at	FBXO32	-1.62523	-1.75414	3.62925	-2.01686	-0.750658	-1.45501	2.28922	2.47216	2.63406	0.631003	-2.25623
236617_at	-	-1.31355	-1.75414	1.05098	1.87251	1.73447	2.57445	0.377021	1.64963	0.0330762	0.94225	-2.2558
207735_at	RNF125	-2.58911	1.1654	-1.05447	-2.19604	-0.296721	2.21295	-2.07217	-0.860574	0.433232	-0.333548	-2.25557
208193_at	IL9	-2.39804	-2.014	4.78019	-2.64581	-0.870028	-0.636536	-1.59425	4.28035	-2.45623	-0.144539	-2.2535
208962_s_at	FADS1 /// MIR1908	-1.71865	2.95223	1.89036	3.51718	-1.30729	0.458354	-1.70892	-1.54611	0.0168845	0.534086	-2.25273
209582_s_at	CD200	-1.80627	-0.926486	-1.68084	2.43507	-1.8364	2.08264	2.69491	2.79781	-2.00041	0.445788	-2.25206
1556476_at	LOC283485	-1.16111	-2.014	2.4392	0.671172	-0.64368	1.50745	2.35569	2.62195	1.76756	1.08817	-2.24927
228062_at	NAP1L5	-2.58911	-2.45022	0.321504	0.783296	-1.63793	-0.636536	0.420544	3.00818	-2.537	-0.341021	-2.24809
225009_at	CMTM4	-1.55364	-2.45022	1.50183	3.22128	2.64695	1.32068	2.02701	-1.65427	-1.11379	0.687433	-2.24107
210448_s_at	P2RX5	-0.823509	5.89318	0.934717	-1.23081	3.13507	-0.834771	1.2381	1.72991	0.470369	1.41697	-2.24048
1558019_at	-	-2.10983	-0.674331	2.90546	-2.37321	0.129798	0.565204	0.963777	1.74961	-2.22162	0.130585	-2.24042
205896_at	SLC22A4	-1.71865	-0.0218747	-0.894035	0.747164	0.389436	-1.37255	-1.52078	2.906	3.92241	0.519471	-2.23812
1569202_x_at	-	-1.62523	-0.436172	0.870822	0.747164	1.11141	1.07682	0.277378	1.35074	-0.0995941	0.612322	-2.23755
229637_at	RIC8B	-1.95738	0.318031	1.0826	0.508019	1.25934	-0.0659696	0.0770565	-0.957654	0.0168845	0.279789	-2.23716
227621_at	-	1.84895	3.11468	4.82456	4.79886	3.8581	4.5682	4.37895	4.4691	2.66016	4.08407	-2.23513
1553137_s_at	KLF11	-2.45935	-1.46489	1.3198	0.783296	0.779918	-0.449479	0.471812	-1.4347	-1.80617	-0.225052	-2.2343
235033_at	NPEPL1	-2.1803	-1.75414	-1.49408	-1.23081	-1.35341	-0.0659696	2.32864	2.15057	1.84024	0.0526303	-2.23293
1555977_at	MYL12A	-1.39754	-0.436172	0.870822	1.16771	0.266343	0.083566	1.85272	1.62983	1.24501	0.83498	-2.23252
215712_s_at	IGFALS	-1.87861	1.51041	0.772521	-0.481051	0.779918	0.946268	0.631533	-0.0443342	-1.28552	0.353719	-2.23233
200884_at	CKB	-0.569537	1.06612	1.39097	1.79569	2.02782	0.673073	0.862616	1.15427	4.31039	1.66012	-2.22966
206825_at	OXTR	-1.80627	2.72636	1.45729	-0.481051	-1.48219	-0.018531	-0.792091	2.36449	-0.410109	0.420521	-2.22679
229490_s_at	-	-2.52614	0.611881	-1.87934	1.91054	-0.785728	-2.40584	-0.296512	2.13661	-1.70016	-0.301069	-2.22507
1555793_a_at	ZFP82	-2.03198	0.963912	2.12486	-2.01686	1.43729	1.48743	-1.59425	-2.33179	1.47127	0.192732	-2.22471
202982_s_at	ACOT1 /// ACOT2	-2.39804	-0.215649	2.84335	-1.93234	1.36941	2.72323	-2.07217	-1.9638	-2.1443	-0.174034	-2.22401
204949_at	ICAM3	-1.09598	6.31816	4.26937	-0.794002	-0.998654	3.19074	-1.12779	-1.24425	-0.597166	1.12705	-2.22303
230333_at	-	-1.39754	3.76949	1.87577	0.282245	0.489079	0.0281951	-0.225078	0.6655	-0.297374	0.823479	-2.22102
216028_at	-	-2.03198	2.12238	1.45729	-2.28234	0.458413	1.07682	-1.70892	1.29989	-0.911783	0.188971	-2.22095
210998_s_at	HGF	-2.31787	-0.436172	-2.13352	0.783296	-1.98958	-0.910757	-0.71389	6.79624	-2.1772	-0.0976972	-2.22017
244623_at	KCNQ5	-2.31787	1.43117	-2.37673	1.67611	-2.25924	2.22643	0.132558	-2.77342	1.14942	-0.0992137	-2.21866
1568983_a_at	-	0.338552	0.15632	4.76763	3.67465	2.44977	2.38229	2.70451	2.54019	1.75868	2.55426	-2.2157
243824_at	-	-0.823509	0.15632	-0.13931	2.59062	1.09278	1.34065	1.69095	3.05345	1.3398	1.39066	-2.21417
238267_s_at	-	-1.95738	2.06296	0.0243431	0.671172	-0.219662	0.531098	0.229766	0.49166	-1.73743	0.256738	-2.21411
205159_at	CSF2RB	-0.747963	5.10569	3.06337	3.51718	2.77255	-2.19565	2.60282	-1.85784	-1.28552	1.46533	-2.21329
223422_s_at	ARHGAP24	-1.80627	3.28646	-1.68084	1.97952	2.02782	1.34065	-1.41579	-1.24425	-1.05236	0.405151	-2.21142
221477_s_at	LOC100129518 /// SOD2	-1.39754	0.735317	1.13809	0.818994	0.972391	1.12931	0.277378	1.09776	0.340701	0.813743	-2.21128
216549_s_at	TBC1D22B	-2.39804	-1.19974	1.41445	-0.955642	0.129798	-0.219486	0.0770565	1.09776	-1.84704	-0.187854	-2.21019
204994_at	MX2	-0.393995	3.11468	0.838787	1.69674	0.0915278	3.53027	-1.0406	2.63326	3.65783	1.81531	-2.20931
210749_x_at	DDR1 /// MIR4640	-0.457413	1.43117	3.78183	2.89844	0.00724271	1.10422	0.420544	2.41394	1.95008	1.75093	-2.20835
205255_x_at	TCF7	1.30823	4.97974	1.92348	4.9942	4.92663	2.1226	1.6278	1.77025	5.76949	3.51427	-2.20605
232797_at	-	-1.16111	-2.62014	1.45729	2.34236	-0.998654	1.8353	3.87201	1.39987	1.0616	1.04371	-2.20481
232594_at	HSBP1L1	-1.55364	-1.19974	2.61844	-0.711444	0.732826	-0.834771	-0.422295	2.31371	2.70439	0.65014	-2.20378
220387_s_at	HHLA3	-1.80627	-1.46489	1.97073	1.45477	0.406327	0.701611	1.2381	0.131663	-1.25909	0.397403	-2.20367
218330_s_at	NAV2	-1.80627	0.735317	-0.13931	1.49949	-1.35341	-0.577338	-2.32429	3.13622	2.1924	0.396137	-2.20241
222433_at	ENAH	-2.10983	-2.24769	-2.22823	3.94315	-1.01574	1.36198	0.377021	0.131663	0.418432	0.0925741	-2.2024
231221_at	CLEC16A	-1.23718	1.80453	2.92194	-0.559387	0.680816	1.86433	2.17699	-0.690306	-0.484303	0.964326	-2.20151
229568_at	MOB3B	-2.1803	-1.46489	1.73735	2.62533	-1.01574	-0.767392	-2.07217	0.353259	0.766447	0.0202753	-2.20058
205803_s_at	TRPC1	-2.52614	-1.75414	0.0831696	1.65254	-1.6752	-0.280962	-0.492967	0.0144282	-0.154452	-0.325947	-2.20019
215307_at	ZNF529	-2.64565	-0.674331	2.24327	-1.83006	-0.870028	-2.03978	-1.98385	0.0144282	1.56874	-0.446453	-2.19919
201003_x_at	TMEM189 /// TMEM189-UBE2V1 /// UBE2V1	1.19157	1.93622	3.35235	4.76956	3.77096	3.21978	4.14293	3.06726	2.86653	3.3907	-2.19913
208869_s_at	GABARAPL1	-2.58911	-0.674331	0.0243431	-2.01686	0.0748597	-0.119513	0.471812	0.894163	-1.77833	-0.390482	-2.19863
222444_at	ARMCX3	-0.628735	3.23219	1.77292	1.96258	-0.575853	1.73323	-0.101393	1.96503	2.56449	1.56915	-2.19789
215073_s_at	NR2F2	-2.70071	-2.24769	-2.82373	-2.58386	-1.22328	1.69625	-2.39442	2.28994	3.2356	-0.5064	-2.19431
1556097_at	HOMER2	-1.95738	-2.45022	2.11055	-0.275799	-0.092219	1.22905	-2.53661	0.821916	3.0886	0.236908	-2.19428
210830_s_at	PON2	-1.4704	-1.75414	0.995996	0.469901	-1.55578	3.53533	4.31733	-2.15217	1.91971	0.722021	-2.19242
232628_at	-	-2.39804	-1.46489	-2.29804	2.30338	0.751616	1.58623	-1.98385	1.99732	-2.537	-0.205654	-2.19239
241636_x_at	-	-2.03198	2.06296	-0.0259637	0.783296	-0.998654	0.121031	0.420544	0.353259	-1.43418	0.160286	-2.19226
230958_s_at	-	-1.62523	1.34567	2.5788	-0.034851	-0.785728	1.91071	-1.52078	2.36449	-1.32863	0.56621	-2.19144
224641_at	FYTTD1	1.7697	4.46563	2.69908	4.72011	3.94553	2.58356	4.90889	3.67287	4.68353	3.9599	-2.1902
212473_s_at	MICAL2	-1.01761	-1.46489	5.07944	-2.19604	-0.494614	2.37343	3.35778	-1.4347	4.15872	1.17239	-2.19
219038_at	MORC4	-1.23718	3.23219	-2.05567	2.97856	-0.64368	2.5193	1.5405	-1.9638	2.01005	0.95218	-2.18936
213478_at	KAZN	-1.62523	1.66228	-0.971786	5.0197	-1.01574	1.76929	-1.98385	-1.65427	1.68166	0.563411	-2.18864
233177_s_at	PNKD	-0.691278	4.12226	2.49168	1.56828	-0.296721	-0.119513	2.00957	1.32309	0.875427	1.49676	-2.18804
227473_at	CTTN	0.614636	1.51041	4.17672	4.2978	2.31996	3.88615	1.95916	3.37411	0.88941	2.80172	-2.18708
223633_s_at	-	-1.71865	-0.215649	1.50183	1.07632	0.458413	0.301331	0.963777	-0.377606	0.0330762	0.467686	-2.18633
222650_s_at	SLC2A4RG	-1.55364	0.611881	0.278722	0.241827	1.40373	0.826647	0.675658	0.536569	0.470369	0.630675	-2.18431
215195_at	PRKCA	-0.948097	-2.014	1.99689	0.37511	1.5823	3.52555	1.1454	1.47278	1.79385	1.23474	-2.18283
240044_x_at	TNRC6B	-1.95738	-1.46489	1.56476	1.19509	-0.945269	0.121031	-0.165098	0.7038	0.779006	0.223554	-2.18093
235084_x_at	TRIM38	-0.146843	2.88175	2.69908	1.85426	2.85804	1.46714	1.60885	1.87933	1.0136	2.03276	-2.1796
1563621_at	-	-2.25777	0.856366	-0.0818579	-0.15133	-0.255551	-0.280962	-0.567207	-0.957654	0.806299	-0.078987	-2.17878
211597_s_at	HOPX	0.88543	5.11426	5.22048	1.81705	-0.457181	0.795661	6.83482	7.21058	-2.02666	3.06363	-2.1782
241921_x_at	-	-0.879531	1.99992	1.39097	1.56828	1.87335	1.42412	0.420544	0.781854	0.926081	1.29814	-2.17767
206341_at	IL2RA	-1.16111	-0.926486	4.99653	0.629622	-0.912467	-1.53401	4.33432	3.54413	-2.00041	1.0164	-2.17751
235709_at	GAS2L3	-2.1803	-0.926486	2.95168	-1.33372	0.301694	3.04518	-0.71389	-1.34716	-2.00041	-0.00288881	-2.17741
231972_at	-	-0.509904	2.98675	2.75105	2.30338	-0.219662	-0.636536	1.58273	3.2308	1.3398	1.66729	-2.17719
215045_at	CELF3	-1.87861	-0.215649	0.0831696	0.818994	0.435679	0.859298	0.825602	0.49166	-0.911783	0.298371	-2.17698
222281_s_at	C1orf186 /// LOC100505650	-1.55364	2.06296	-1.05447	0.747164	-0.945269	-1.21304	-1.79186	5.66725	1.50651	0.622405	-2.17604
226397_s_at	-	-1.01761	2.24153	1.82526	2.12743	-0.397686	-0.834771	0.420544	2.31371	1.56874	1.15809	-2.1757
211160_x_at	ACTN1	-2.1803	-1.46489	-0.807164	2.5437	-0.428093	1.27301	0.132558	-1.9638	0.665196	-0.0061857	-2.17412
214104_at	GPR161	-0.628735	1.34567	1.16604	2.34236	0.972391	-0.159311	2.76384	4.0962	-0.175253	1.54399	-2.17273
228993_s_at	BBIP1	0.647109	3.0215	4.12877	3.78956	1.0737	2.88554	2.341	2.56055	2.74538	2.81825	-2.17114
227719_at	SMAD9	-1.4704	-1.46489	3.11828	-1.04251	-1.63793	-0.910757	0.17909	3.95327	3.39458	0.698641	-2.16904
227021_at	KDM1B	-0.747963	-0.436172	2.20247	2.98748	-0.0218186	2.36126	2.02701	0.353259	1.88867	1.42027	-2.16823
223781_x_at	ADH4	-1.31355	1.99992	1.19157	0.709645	0.909261	0.257698	0.50993	0.924802	0.327203	0.853753	-2.16731
219143_s_at	RPP25	-1.09598	0.735317	0.371587	1.7359	-0.122455	2.0395	3.00034	-0.778108	1.57597	1.06976	-2.16574
1555259_at	ZAK	-1.39754	1.06612	1.62372	-0.15133	0.0356336	0.458354	1.64916	-0.31186	1.7726	0.767799	-2.16534
224727_at	EMC10	0.438799	1.06612	3.22264	1.37861	3.73262	2.96542	2.60282	3.59163	2.26848	2.60354	-2.16475
218980_at	FHOD3	-1.80627	-2.45022	2.85084	-2.37321	2.62017	0.491205	1.2381	-1.65427	2.12102	0.355453	-2.16172
222451_s_at	ZDHHC9	-1.01761	0.963912	0.995996	1.71708	0.751616	1.62611	1.17515	1.54219	0.376763	1.1436	-2.16121
231322_at	-	-2.45935	0.15632	-0.0818579	-0.872093	0.189114	-0.636536	-0.422295	-0.525092	-0.198159	-0.298825	-2.16053
208730_x_at	RAB2A	1.27561	4.36538	3.27234	3.28398	3.54642	3.3731	3.45118	3.56374	2.6285	3.43558	-2.15997
229072_at	RAB30	-2.39804	-1.46489	1.0268	-1.72052	-0.870028	-0.398324	-1.89224	1.74961	1.66004	-0.238693	-2.15935
230706_s_at	CAMK2N2	-1.55364	-0.674331	0.41511	1.30496	1.33777	1.10422	1.1454	0.304948	-0.0995941	0.604811	-2.15845
205826_at	MYOM2	-1.23718	0.611881	1.0268	0.671172	-0.319294	-0.699079	-0.356934	2.12346	4.30779	0.920724	-2.1579
217671_at	DSERG1	-0.349354	1.58694	3.68375	2.24766	0.823613	1.91071	0.862616	2.7625	0.587584	1.80817	-2.15753
213048_s_at	-	4.62595	6.26443	7.20809	7.24383	6.79256	7.90606	6.92669	7.11268	4.80523	6.78245	-2.1565
242058_at	-	-1.95738	-0.215649	3.62456	0.671172	-1.40872	-1.11734	2.00957	-0.31186	-1.6591	0.199079	-2.15645
1553834_at	COL6A5	-2.31787	-2.45022	4.90034	-2.43381	-2.47476	-2.52615	2.6859	3.34689	-2.35603	-0.163482	-2.15439
206394_at	MYBPC2	-0.823509	-0.0218747	5.2217	-0.872093	-1.01574	5.04486	-1.79186	4.36798	-0.297374	1.32945	-2.15296
52940_at	SIGIRR	-0.624029	1.22014	2.38356	2.48412	1.17942	1.99136	1.88515	0.10438	0.975885	1.528	-2.15203
213353_at	ABCA5	-2.03198	-0.0218747	-1.23433	1.85426	-1.40872	1.38458	-1.70892	-0.100563	2.17536	0.117474	-2.14945
244385_at	KDM4C	-2.25777	0.963912	-1.23433	-2.11253	0.189114	-1.37255	-1.59425	2.64185	1.65185	-0.108366	-2.1494
209537_at	EXTL2	0.401663	-0.0218747	4.03111	4.01641	2.50304	4.04624	1.60885	2.97718	1.24501	2.55074	-2.14908
44790_s_at	KIAA0226L	-2.55728	3.68151	-1.54264	-2.23699	-2.34103	-1.74425	3.09214	0.469424	-2.65198	-0.409227	-2.14806
219506_at	C1orf54	-0.628735	1.87361	-0.13931	4.23218	0.266343	0.491205	-0.225078	3.5724	2.07785	1.51865	-2.14739
202833_s_at	SERPINA1	-2.31787	-2.24769	3.26676	3.46814	-2.0609	-2.26557	1.49405	-0.778108	-2.24278	-0.170763	-2.14711
243179_at	-	-2.52614	-1.75414	-0.593226	-0.955642	-0.255551	1.60562	0.714091	-2.48933	0.694673	-0.379188	-2.14695
203762_s_at	DYNC2LI1	-0.242154	-0.674331	1.75463	2.93391	3.50903	3.3292	0.596381	1.18527	2.59543	1.90369	-2.14584
213807_x_at	MET	-1.01761	-0.436172	-1.23433	0.987208	1.6454	4.40173	1.60885	3.44454	-1.3963	1.12762	-2.14523
204083_s_at	TPM2	-1.95738	-0.436172	5.77265	5.43581	-1.98958	-2.03978	-1.89224	-1.4347	-1.92581	0.186273	-2.14365
212092_at	PEG10	-1.01761	-1.75414	-0.376514	2.14255	3.202	3.16623	-2.07217	3.91562	0.766447	1.12375	-2.14136
201427_s_at	SEPP1	-2.52614	-2.62014	0.134185	2.50766	-0.397686	-2.40584	4.42165	-2.33179	-2.38654	-0.384813	-2.14133
212840_at	UBXN7	0.0726023	1.66228	1.80645	2.74284	1.80558	2.5083	2.24957	2.66083	2.27205	2.21349	-2.14089
235287_at	CDK6	-1.23718	-2.014	2.48133	0.783296	-0.494614	3.51167	1.86988	1.74961	-0.659708	0.903434	-2.14061
223120_at	FUCA2	-0.823509	-0.674331	3.99625	-1.72052	-1.0673	3.01339	2.73417	3.13622	1.11619	1.31676	-2.14027
204389_at	MAOA	-1.4704	-1.75414	-1.59606	-2.37321	3.81023	0.999573	1.34336	1.8971	3.02713	0.669249	-2.13964
1554296_at	CYP19A1	-2.45935	-2.45022	2.11055	-2.50797	2.25558	2.43588	0.50993	-2.15217	-2.76847	-0.320861	-2.13849
226435_at	PAPLN	-2.31787	-0.215649	-0.205715	-2.19604	-1.40872	0.121031	-0.567207	2.38982	0.646206	-0.179534	-2.13833
220418_at	UBASH3A	-1.71865	-0.674331	0.371587	4.02038	0.0356336	-1.45501	-1.52078	0.821916	1.73303	0.416553	-2.1352
227223_at	RBM39	0.338552	0.856366	2.26668	2.42274	2.84122	2.66502	4.09826	3.44076	1.19335	2.47305	-2.1345
240232_at	-	0.338552	4.68795	4.21779	2.48486	1.55047	2.37343	-1.59425	2.19435	3.86392	2.47232	-2.13376
219869_s_at	SLC39A8	0.796211	0.318031	4.20562	3.67465	4.29238	4.29702	3.82616	3.02242	-0.198159	2.92976	-2.13355
205427_at	ZNF354A	-0.628735	1.43117	2.37201	2.47369	0.215356	2.28515	-0.296512	2.06078	1.47127	1.50161	-2.13035
222326_at	-	-2.45935	-2.62014	-0.257716	2.14255	-2.01603	-2.19565	-2.07217	3.60521	0.779006	-0.329366	-2.12999
208121_s_at	PTPRO	-2.39804	3.11468	-0.593226	-1.63479	-1.22328	-2.03978	-2.15552	4.60659	-2.22162	-0.268369	-2.12967
202312_s_at	COL1A1	-1.62523	1.66228	-0.205715	-0.034851	1.20971	0.673073	0.50993	0.304948	-0.0995941	0.502474	-2.1277
213201_s_at	TNNT1	-1.80627	-1.75414	2.25546	1.30496	-0.457181	2.42501	0.229766	0.304948	-1.73743	0.321423	-2.12769
222773_s_at	GALNT12	-1.87861	-0.215649	2.8341	1.19509	-0.750658	0.301331	1.2381	-1.14314	-1.47096	0.248527	-2.12713
210177_at	TRIM15	-1.31355	0.735317	1.05098	-0.087125	3.08566	1.17638	0.471812	0.0765703	-0.00692455	0.812834	-2.12639
239151_at	LOC399753	0.265499	0.611881	3.16426	2.21764	0.909261	3.83544	2.67553	3.0819	2.63059	2.39081	-2.12531
225611_at	MAST4	-1.4704	-0.674331	3.38561	-0.15133	-0.945269	1.50745	2.23464	1.12629	-1.25909	0.652997	-2.12339
204483_at	ENO3	0.954068	1.80453	4.77808	2.34236	0.751616	4.90467	1.6278	4.07561	4.32356	3.07603	-2.12196
1555579_s_at	PTPRM	-1.62523	3.56551	-2.05567	-2.01686	-2.0609	4.20446	-1.2289	1.99732	1.56874	0.496712	-2.12194
223449_at	SEMA6A	-0.628735	-0.926486	-1.41652	3.90321	3.5866	3.00768	0.326938	1.47278	1.97547	1.49121	-2.11994
210102_at	VWA5A	-1.01761	-1.46489	2.64583	3.39704	1.24615	-0.119513	0.963777	1.8971	0.239461	1.10062	-2.11823
203294_s_at	LMAN1	-0.146843	-2.45022	3.48473	3.02926	2.65695	3.60614	3.09336	3.67769	-1.32863	1.97116	-2.118
213138_at	ARID5A	1.08859	3.36278	4.02781	2.11215	1.76387	3.02629	4.96651	3.85808	2.52841	3.20574	-2.11715
224929_at	TMEM173	-0.0107303	-1.46489	5.07146	2.64935	2.84872	1.98661	4.50106	-0.957654	2.21482	2.10619	-2.11692
564_at	GNA11	-0.722838	0.79813	2.35996	1.1686	0.246502	1.16711	1.43379	2.22853	1.74399	1.39333	-2.11617
208270_s_at	RNPEP	1.41149	1.93622	3.39154	5.18289	3.97582	3.19074	4.32854	3.26371	2.95073	3.52752	-2.11603
1556764_s_at	-	-2.52614	-0.0218747	-1.78333	0.918617	-1.59686	0.379062	-1.59425	2.18081	-1.77833	-0.41202	-2.11412
210837_s_at	PDE4D	-2.39804	-1.46489	-2.37673	-0.638056	-0.912467	0.301331	1.56318	0.441538	0.806299	-0.284975	-2.11307
232796_at	-	-1.87861	0.15632	1.29301	2.3176	-0.457181	-0.50299	-0.0371982	-0.446701	-0.459919	0.232868	-2.11148
230621_at	IAH1	1.75606	1.34567	3.84196	5.14902	4.36349	4.10823	4.52581	4.40882	3.19671	3.86746	-2.1114
231013_at	-	-0.823509	3.0215	-1.78333	0.241827	-0.0218186	2.78709	-0.646991	2.70816	3.97506	1.28519	-2.1087
229876_at	PHKA1	-1.80627	-0.436172	1.70215	-2.64581	0.511002	2.70601	-0.422295	0.238678	0.756317	0.301236	-2.1075
230093_at	RSPH1	-1.95738	-0.0218747	-1.87934	6.12583	-0.184454	-0.0659696	-1.79186	-0.525092	-0.459919	0.149665	-2.10704
226382_at	CAMK1D /// LOC283070	1.25988	2.95223	5.56143	3.68598	3.03998	3.54469	2.36862	2.56055	3.21952	3.36662	-2.10675
223415_at	RPP25	-0.879531	2.29674	0.501575	1.16771	1.19028	1.34065	1.85272	0.304948	1.16293	1.2272	-2.10673
225731_at	ANKRD50	-2.52614	-1.75414	-2.59226	-2.50797	0.157619	2.01278	-2.23616	1.8971	1.66683	-0.419523	-2.10662
243808_at	-	-0.879531	-0.436172	3.18444	0.418633	-0.534933	3.18568	0.963777	0.781854	2.23962	1.22536	-2.10489
213872_at	-	4.0674	4.38482	6.60096	6.36089	6.04979	6.2691	6.89982	6.5503	6.24128	6.16962	-2.10221
221029_s_at	WNT5B	-1.55364	2.88175	1.84383	-1.63479	2.55211	-1.70815	2.14634	-1.4347	-0.277724	0.546083	-2.09972
217557_s_at	CPM	-1.87861	0.468737	-0.515177	0.282245	2.04098	-0.50299	0.377021	0.399	-0.791939	0.219734	-2.09834
238611_at	-	-1.55364	1.25657	0.41511	1.0485	0.355796	0.795661	1.51746	0.0144282	-1.05236	0.543895	-2.09753
225613_at	MAST4	-1.87861	-0.926486	2.79108	-1.23081	-1.87179	1.46714	1.79161	1.56461	-1.84704	0.217289	-2.0959
206715_at	TFEC	-2.03198	-0.674331	-2.52852	4.53933	-1.19685	3.2017	-2.6639	2.32729	-2.49457	0.0637682	-2.09575
243543_at	-	-1.4704	-0.436172	1.77292	2.28901	1.01269	0.491205	0.751545	-0.525092	-0.358954	0.624644	-2.09504
218704_at	RNF43	-1.4704	0.15632	1.43297	0.671172	0.568944	1.17638	2.39177	-0.690306	-0.716394	0.623857	-2.09425
205420_at	PEX7	-2.31787	-1.19974	-0.13931	-0.034851	-1.98958	1.05079	0.277378	0.924802	-0.687528	-0.224754	-2.09311
205383_s_at	ZBTB20	-0.747963	4.32347	1.47973	0.184077	-0.785728	0.379062	0.277378	3.00818	1.89447	1.34508	-2.09304
204777_s_at	MAL	-0.0107303	-0.436172	6.06762	-1.12971	0.0356336	5.12622	5.45255	1.56461	-0.0309875	2.08122	-2.09195
229704_at	PDS5B	0.867099	3.23219	5.04606	3.51173	3.85375	0.701611	1.69095	2.70816	2.90781	2.95653	-2.08943
206654_s_at	POLR3G	-0.879531	-1.19974	1.26748	1.22381	0.535563	3.09698	2.8677	2.88945	-1.0075	1.20922	-2.08875
229157_at	PRKAG2-AS1	-2.39804	-1.75414	1.89036	-2.28234	-0.534933	-1.04687	2.74475	-2.33179	0.83744	-0.30969	-2.08835
229334_at	RUFY3	-0.278256	0.318031	2.78388	3.33793	1.36941	1.10422	1.2381	3.04625	1.28263	1.81006	-2.08831
201909_at	RPS4Y1	0.796211	6.24991	7.07848	-0.275799	5.36307	-0.910757	-0.296512	-1.24425	7.11071	2.88436	-2.08815
204114_at	NID2	-2.58911	-1.46489	-2.52852	-1.23081	4.26927	2.55535	-1.79186	-1.85784	-1.95986	-0.501144	-2.08797
212215_at	PREPL	1.36815	3.05341	3.47917	3.67952	4.13792	4.16767	3.0413	2.28994	3.78561	3.45432	-2.08617
219421_at	TTC33	-0.146843	-2.014	3.26072	2.7946	0.00724271	3.4094	2.69491	2.92291	2.43365	1.93868	-2.08552
207057_at	SLC16A7	-2.25777	-0.0218747	-1.87934	-0.711444	-1.30729	-2.26557	0.751545	3.52961	0.521637	-0.172842	-2.08492
203765_at	GCA	-0.146843	1.25657	2.5788	2.63739	-0.156819	4.29957	0.675658	1.94808	2.25503	1.93679	-2.08363
226918_at	JPH4	-1.71865	1.58694	-1.05447	1.02013	1.87335	-0.449479	-1.12779	0.131663	0.937051	0.364673	-2.08332
243933_at	-	-1.62523	-0.674331	-0.13931	0.95332	-0.64368	-1.11734	2.19162	4.63814	-1.54442	0.458	-2.08323
205932_s_at	MSX1	-1.80627	2.95223	-0.894035	2.59062	-0.0577074	0.210862	-1.89224	0.924802	-1.62165	0.276609	-2.08288
1565627_a_at	-	-1.09598	2.59686	2.0287	1.27954	0.732826	-0.159311	0.377021	0.578281	0.448769	0.985336	-2.08132
235242_at	-	1.13136	1.87361	1.26748	4.75342	3.54141	4.48522	1.7735	2.30166	5.69717	3.21168	-2.08032
244267_at	SATB1	-1.95738	-1.19974	4.47976	-1.83006	-0.296721	-2.40584	2.63329	1.84197	-2.24278	0.122484	-2.07986
225904_at	CCSAP	1.07067	-0.215649	3.81427	3.04745	4.85122	3.02629	3.04936	3.55851	4.06159	3.14913	-2.07846
1569022_a_at	PIK3C2A	-2.10983	-0.674331	0.906289	1.22381	-0.122455	-0.0659696	0.229766	0.131663	-1.89863	-0.0337329	-2.0761
219432_at	EVC	-1.62523	-0.0218747	0.741168	0.885315	-0.397686	0.421682	0.50993	-0.446701	1.90714	0.449872	-2.0751
230918_at	-	-1.09598	-0.0218747	2.63587	0.282245	-0.494614	0.301331	0.377021	2.34034	2.40795	0.978533	-2.07452
203910_at	ARHGAP29	-2.25777	-1.46489	-2.29804	1.49949	-0.575853	1.46714	-1.30891	3.35254	-2.1443	-0.184104	-2.07366
241303_x_at	-	-0.278256	5.51702	0.741168	1.1112	1.55047	1.40527	1.34336	0.618864	2.06043	1.79347	-2.07173
228482_at	CDRT4 /// FAM18B2-CDRT4	-2.03198	0.468737	1.0268	1.49949	-0.0218186	-1.53401	-1.70892	0.399	0.186169	0.0394314	-2.07141
226586_at	ANKS6	-0.569537	2.24153	2.92194	1.71708	1.15037	0.795661	0.326938	0.781854	2.06043	1.49948	-2.06901
239764_at	-	-2.03198	-2.45022	0.741168	-1.72052	2.23091	0.859298	1.3964	-0.778108	0.0168845	0.0369775	-2.06896
203115_at	FECH	-1.87861	0.15632	0.278722	-1.63479	-0.428093	0.301331	0.377021	1.37472	1.09621	0.19018	-2.06879
204491_at	PDE4D	-0.278256	1.25657	-0.515177	1.45477	0.972391	2.52803	3.38827	3.04625	2.1924	1.79044	-2.0687
243591_at	-	-2.03198	0.963912	-2.22823	1.69674	-1.91192	0.164739	-0.877489	1.02903	1.45253	0.0361622	-2.06814
215990_s_at	BCL6	-1.31355	-1.19974	2.01237	1.45477	-0.219662	0.491205	1.7735	1.47278	0.239461	0.753086	-2.06664
823_at	CX3CL1	-1.02015	-0.660599	2.53053	3.42358	-0.171978	4.2065	-1.93732	-1.6455	2.62642	1.04645	-2.0666
225566_at	NRP2	-1.55364	0.468737	-2.05567	2.34236	0.61623	1.73323	-0.356934	-0.525092	1.87584	0.512338	-2.06597
209270_at	LAMB3	-0.879531	0.15632	1.0826	2.43507	-0.912467	-0.331282	3.77091	4.39638	-1.11379	1.18547	-2.065
228562_at	ZBTB10	-2.10983	2.29674	-2.71656	2.8242	-0.912467	0.913315	-2.47001	-2.70008	2.4047	-0.0450211	-2.06481
223427_s_at	EPB41L4B	-2.45935	0.15632	-0.257716	2.74284	-1.0673	-2.03978	-1.89224	0.131663	-0.936708	-0.395366	-2.06399
239069_s_at	-	1.05252	4.66181	1.98439	2.26071	2.02782	3.89645	3.02506	3.75556	3.31986	3.11646	-2.06394
230620_at	USP27X	-1.80627	-0.674331	0.41511	1.25196	0.129798	-1.11734	-0.0371982	0.49166	1.60029	0.257494	-2.06376
225055_at	LOC100499466	-2.03198	0.611881	0.0243431	0.282245	-0.363611	-0.767392	-0.877489	0.188504	1.14942	0.0309879	-2.06297
219471_at	KIAA0226L	-1.71865	3.28646	-1.13323	-1.72052	-1.35341	-0.331282	3.3827	1.37472	-0.751905	0.344193	-2.06284
